# Supplementary material for: How to get over with medication errors underestimation? Improving indices of medication errors with focus on intravenous medications in hematopoietic stem cell transplantation setting; a direct observation study
Source: PLoS One. 2024 Aug 22;19(8):e0307753. doi: 10.1371/journal.pone.0307753 (PMC11341051; doi:10.1371/journal.pone.0307753)
Supplement: S2 File — (XLSX) [file pone.0307753.s002.xlsx]

## Sheet: Sheet1
ward code	nurse code	shift code (morning 1/ evening 2)	drug generic name	Frequency of administration	dose amount (correct 1/ incorrect 2)	exposure to light (correct 1/ incorrect 2)	Temperature before opening	Suitability of reconstitution solvent (Appropriate 1/ Inappropriate 2)	volume of reconstitution solvent (Appropriate 1/ Inappropriate 2)	the storage time of the reconstitution solution (Appropriate 1/ Inappropriate 2)	the reconstitution solution storage environment (not stored 0/ appropriate 1/ inappropriate 2)	Suitabilityof Diluted solution (Appropriate 1/ Inappropriate 2)	volume of Diluted solution (Appropriate 1 /Inappropriate 2)	the storage time of the Diluted solution (Appropriate 1 - Inappropriate 2)	the diluted solution storage environment (not stored 0/ appropriate 1/ inappropriate 2)	Injection method ( IV push 1/ short-term infusion 2 )	Duration of infusion (correct 1 /incorrect 2)	injection time (correct 1/incorrect 2)	Monitoring before or during injection It couldn't happen (0) It could happen and happened (1) It could happen and it didn't happen (2)	Light during injection Exposure to light is ok (0), should not be exposed to light and was not exposed (1), should not be exposed to light and was exposed (2)	serum set Must not have (0) Must have and have (1) Must have and not have (2)	Simultaneous injection Don't have (1), have in same serum set (2), have in a Y site (3)	Drug generic name 1	Drug brand name 1	Drug generic name 2	Drug brand name 2	Drug generic name 3	Drug brand name 3	interaction have (1) have not (2)	degree of education	age year	General work experience/years	Work experience in BMT department/ years	Marriage (married 1- single 2-)
1	2	1	acyclovir	BD	1	1	1	1	2	1	1	1	2	1	0	2	2	1	0	0	0	1	0	0	0	0	0	0	0	Bachelor	35	5	5	2
1	3	1	acyclovir	BD	1	1	1	1	2	1	1	1	1	1	0	2	2	2	0	0	0	3	amphotericinB	Photericin B(cipla)	aminoacid	…	0	0	2	Bachelor	30	6	6	1
1	4	1	acyclovir	BD	1	1	2	1	2	1	1	1	1	1	0	2	2	1	0	0	0	1	0	0	0	0	0	0	0	Bachelor	24	0.33	0.33	2
1	5	1	acyclovir	BD	1	1	1	1	2	1	1	1	2	1	0	2	2	1	0	0	0	1	0	0	0	0	0	0	0	Bachelor	26	2	2	2
1	5	1	acyclovir	BD	1	1	1	1	2	1	1	1	1	1	0	2	2	2	0	0	0	1	0	0	0	0	0	0	0	Bachelor	26	2	2	2
1	8	1	acyclovir	BD	1	1	1	1	2	1	1	1	2	1	0	2	2	2	0	0	0	1	0	0	0	0	0	0	0	Bachelor	30	4	4	1
1	9	1	acyclovir	BD	1	1	1	1	2	1	1	1	1	1	0	2	1	1	0	0	0	3	amino acid	0	metoclopramide	PLADIC	0	0	2	Bachelor	24	0.08	0.08	2
1	10	1	acyclovir	BD	1	1	1	1	2	1	1	1	1	1	0	2	2	1	0	0	0	3	metronidazole	Samen company	0	0	0	0	2	Bachelor	22	1	1	2
1	10	2	acyclovir	BD	1	1	1	1	2	1	1	1	2	1	0	2	2	1	0	0	0	3	Mg	Shahid Ghazi company	0	0	0	0	2	Bachelor	22	1	1	2
1	11	1	acyclovir	BD	1	1	1	1	2	1	1	1	1	1	0	2	2	1	0	0	0	1	0	0	0	0	0	0	0	Bachelor	31	4	4	1
2	16	2	acyclovir	TDS	1	1	1	1	2	1	1	1	1	1	0	2	2	2	0	0	0	1	0	0	0	0	0	0	0	Bachelor	43	17	16	1
2	17	2	acyclovir	TDS	1	1	1	1	2	1	1	1	2	1	0	2	2	1	0	0	0	3	albumin	biotest pharma	Mg	Shahid Ghazi company	0	0	2	Bachelor	25	3	3	1
2	18	2	acyclovir	BD	1	1	1	1	2	1	1	1	1	1	0	2	2	1	0	0	0	1	0	0	0	0	0	0	0	Bachelor	24	1	1	2
2	18	2	acyclovir	TDS	2	1	1	1	2	1	1	1	1	1	0	2	2	1	0	0	0	1	0	0	0	0	0	0	0	Bachelor	24	1	1	2
4	19	2	acyclovir	TDS	1	1	1	1	2	1	1	1	1	1	0	2	2	1	0	0	0	1	0	0	0	0	0	0	0	Bachelor	40	16	16	1
4	20	2	acyclovir	BD	1	1	1	1	2	1	1	1	1	1	0	2	2	2	0	0	0	1	0	0	0	0	0	0	0	Bachelor	47	13	13	1
4	23	2	acyclovir	TDS	1	1	1	1	2	1	1	1	1	1	0	2	1	1	0	0	0	1	0	0	0	0	0	0	0	Bachelor	25	1	1	2
4	24	2	acyclovir	BD	1	1	1	1	2	1	1	1	1	1	0	2	2	1	0	0	0	1	0	0	0	0	0	0	0	Bachelor	28	8	8	2
4	25	2	acyclovir	TDS	1	1	1	1	2	1	1	1	1	1	0	2	2	1	0	0	0	1	0	0	0	0	0	0	0	Bachelor	27	7	7	2
2	15	2	albumin	BD	1	1	1	0	0	0	0	0	0	0	0	2	2	1	0	0	0	2	furosemide	rosemid	metronidazole	Shahid Ghazi company	methylprednisolone	Mylan	2	Bachelor	24	1	1	2
2	16	2	albumin	BD	1	1	1	0	0	0	0	0	0	0	0	2	2	1	0	0	0	1	0	0	0	0	0	0	0	Bachelor	43	17	16	1
2	17	2	albumin	TDS	1	1	1	0	0	0	0	0	0	0	0	2	2	1	0	0	0	3	imipenem	Loghman company	mg	Shahid Ghazi company	0	0	2	Bachelor	25	3	3	1
1	6	1	amikacin	BD	1	2	1	0	0	0	0	1	2	1	0	2	2	1	0	0	0	3	linezolid	pfizer	0	0	0	0	2	Bachelor	31	7	7	1
4	21	1	amikacin	BD	1	2	1	0	0	0	0	1	2	1	0	2	2	1	0	0	0	3	intralipid	0	0	0	0	0	2	Bachelor	42	18	18	1
1	1	1	amphotericin B	BD	2	1	1	1	2	1	1	1	2	1	1	2	2	1	0	1	1	1	0	0	0	0	0	0	0	Bachelor	34	10	10	1
1	1	1	amphotericin B	BD	2	1	1	1	2	1	1	1	2	1	1	2	1	1	0	1	1	1	0	0	0	0	0	0	0	Bachelor	34	10	10	1
1	1	1	amphotericin B	BD	1	1	1	1	2	1	1	1	1	1	1	2	2	1	0	1	2	1	0	0	0	0	0	0	0	Bachelor	34	10	10	1
1	2	1	amphotericin B	daily	1	1	1	1	2	1	0	1	1	1	1	2	1	1	0	2	2	1	0	0	0	0	0	0	0	Bachelor	35	5	5	2
1	2	1	amphotericin B	daily	1	1	1	1	2	1	0	1	1	1	2	2	2	1	2	2	2	1	0	0	0	0	0	0	0	Bachelor	35	5	5	2
1	3	1	amphotericin B	BD	1	1	1	1	2	1	0	1	1	1	1	2	2	1	0	1	1	3	acyclovir	MYLAN	0	0	0	0	2	Bachelor	30	6	6	1
1	4	1	amphotericin B	BD	1	1	1	1	2	1	1	1	2	2	1	2	2	1	2	1	1	1	0	0	0	0	0	0	0	Bachelor	24	0.33	0.33	2
1	5	1	amphotericin B	daily	1	1	1	1	2	1	0	1	1	1	1	2	2	1	2	1	1	3	metronidazole	Shahid Ghazi company	imipenem	CILAVIL	0	0	2	Bachelor	26	2	2	2
1	7	1	amphotericin B	BD	1	1	1	1	2	1	0	2	2	1	1	2	1	2	2	1	1	1	0	0	0	0	0	0	0	Bachelor	32	6	6	2
1	8	1	amphotericin B	BD	1	1	1	1	2	1	0	1	1	1	1	2	2	1	0	1	1	1	0	0	0	0	0	0	0	Bachelor	30	4	4	1
1	9	1	amphotericin B	daily	1	1	1	1	2	1	0	1	1	1	1	2	2	1	0	1	1	1	0	0	0	0	0	0	0	Bachelor	24	0.08	0.08	2
2	12	1	amphotericin B	daily	1	1	1	1	2	1	0	1	1	1	1	2	1	1	0	1	1	1	0	0	0	0	0	0	0	Bachelor	49	22	4	2
4	19	1	ATG	daily	1	1	1	1	1	1	0	1	1	1	0	2	2	1	0	0	0	1	0	0	0	0	0	0	0	Bachelor	40	16	16	1
4	19	1	ATG	daily	1	1	1	1	1	1	0	1	1	1	0	2	1	1	0	0	0	1	0	0	0	0	0	0	0	Bachelor	40	16	16	1
1	1	1	calcium gluconate	daily	1	1	2	0	0	0	0	1	2	1	0	2	2	1	2	0	0	1	0	0	0	0	0	0	0	Bachelor	34	10	10	1
1	1	1	calcium gluconate	Daily	1	1	2	0	0	0	0	1	2	1	0	2	2	1	2	0	0	1	0	0	0	0	0	0	0	Bachelor	34	10	10	1
1	1	1	calcium gluconate	daily	1	1	2	0	0	0	0	1	2	1	0	2	2	1	2	0	0	3	amino acid	0	0	0	0	0	2	Bachelor	34	10	10	1
1	1	2	calcium gluconate	TDS	1	1	2	0	0	0	0	1	2	1	0	2	1	1	2	0	0	2	imipenem-cilastatin	Loghman company	0	0	0	0	2	Bachelor	34	10	10	1
1	1	2	calcium gluconate	BD	1	1	2	0	0	0	0	1	2	1	0	2	2	1	2	0	0	1	0	0	0	0	0	0	0	Bachelor	34	10	10	1
1	2	1	calcium gluconate	daily	1	1	2	0	0	0	0	1	1	1	1	2	1	1	2	0	0	1	0	0	0	0	0	0	0	Bachelor	35	5	5	2
1	2	1	calcium gluconate	BD	1	1	2	0	0	0	0	1	1	1	0	2	1	1	2	0	0	1	0	0	0	0	0	0	0	Bachelor	35	5	5	2
1	2	2	calcium gluconate	daily	1	1	2	0	0	0	0	1	1	1	0	2	1	1	2	0	0	1	0	0	0	0	0	0	0	Bachelor	35	5	5	2
1	2	2	calcium gluconate	daily	1	1	2	0	0	0	0	1	2	1	0	2	2	1	2	0	0	1	0	0	0	0	0	0	0	Bachelor	35	5	5	2
1	2	2	calcium gluconate	QID	1	1	2	0	0	0	0	1	2	1	0	2	1	1	2	0	0	1	0	0	0	0	0	0	0	Bachelor	35	5	5	2
1	3	1	calcium gluconate	BD	1	1	2	0	0	0	0	1	2	1	0	2	1	1	2	0	0	1	0	0	0	0	0	0	0	Bachelor	30	6	6	1
1	3	1	calcium gluconate	BD	1	1	2	0	0	0	0	1	2	1	0	2	1	2	2	0	0	1	0	0	0	0	0	0	0	Bachelor	30	6	6	1
1	3	2	calcium gluconate	daily	1	1	2	0	0	0	0	1	2	1	0	2	1	1	2	0	0	1	0	0	0	0	0	0	0	Bachelor	30	6	6	1
1	3	2	calcium gluconate	daily	1	1	2	0	0	0	0	1	1	1	0	2	1	1	2	0	0	2	Mg	Shahid Ghazi company	0	0	0	0	2	Bachelor	30	6	6	1
1	4	1	calcium gluconate	BD	1	1	2	0	0	0	0	1	2	1	0	2	1	2	2	0	0	2	imipenem	Loghman company	0	0	0	0	2	Bachelor	24	0.33	0.33	2
1	4	2	calcium gluconate	daily	1	1	2	0	0	0	0	1	2	1	0	2	1	1	2	0	0	1	0	0	0	0	0	0	0	Bachelor	24	0.33	0.33
1	4	2	calcium gluconate	daily	1	1	2	0	0	0	0	1	2	1	0	2	1	1	2	0	0	1	0	0	0	0	0	0	0	Bachelor	24	0.33	0.33	2
1	5	1	calcium gluconate	BD	1	1	2	0	0	0	0	1	2	1	0	2	2	2	2	0	0	1	0	0	0	0	0	0	0	Bachelor	26	2	2	2
1	5	2	calcium gluconate	QID	1	1	2	0	0	0	0	1	2	1	0	2	2	2	2	0	0	1	0	0	0	0	0	0	0	Bachelor	26	2	2	2
1	5	2	calcium gluconate	daily	1	1	2	0	0	0	0	1	2	1	0	2	2	1	2	0	0	2	imipenem	CILAVIL	0	0	0	0	2	Bachelor	26	2	2	2
1	6	1	calcium gluconate	daily	1	1	2	0	0	0	0	1	2	1	0	2	1	1	2	0	0	1	0	0	0	0	0	0	0	Bachelor	31	7	7	1
1	6	1	calcium gluconate	BD	1	1	2	0	0	0	0	1	2	1	0	2	1	1	2	0	0	1	0	0	0	0	0	0	0	Bachelor	31	7	7	1
1	6	2	calcium gluconate	daily	1	1	2	0	0	0	0	1	1	1	0	2	1	1	2	0	0	1	0	0	0	0	0	0	0	Bachelor	31	7	7	1
1	6	2	calcium gluconate	BD	1	1	2	0	0	0	0	1	1	1	0	2	1	1	2	0	0	1	0	0	0	0	0	0	0	Bachelor	31	7	7	1
1	7	1	calcium gluconate	BD	1	1	2	0	0	0	0	1	2	1	0	2	1	1	2	0	0	1	0	0	0	0	0	0	0	Bachelor	32	6	6	2
1	8	2	calcium gluconate	daily	1	1	2	0	0	0	0	1	1	1	0	2	1	1	2	0	0	2	Mg	Shahid Ghazi company	0	0	0	0	2	Bachelor	30	4	4	1
1	9	1	calcium gluconate	daily	1	1	2	0	0	0	0	1	1	1	0	2	1	2	2	0	0	1	0	0	0	0	0	0	0	Bachelor	24	0.08	0.08	2
1	9	2	calcium gluconate	daily	1	1	2	0	0	0	0	1	1	1	0	2	1	1	2	0	0	1	0	0	0	0	0	0	0	Bachelor	24	0.08	0.08	2
1	9	2	calcium gluconate	daily	1	1	2	0	0	0	0	1	2	1	0	2	1	1	2	0	0	1	0	0	0	0	0	0	0	Bachelor	24	0.08	0.08	2
1	10	1	calcium gluconate	daily	1	1	2	0	0	0	0	1	2	1	0	2	1	2	2	0	0	2	imipenem	Samen company	0	0	0	0	2	Bachelor	22	1	1	2
1	10	1	calcium gluconate	BD	1	1	2	0	0	0	0	1	2	1	0	2	1	2	2	0	0	1	0	0	0	0	0	0	0	Bachelor	22	1	1	2
1	10	1	calcium gluconate	BD	1	1	2	0	0	0	0	1	2	1	0	2	1	2	2	0	0	3	metronidazole	Samen company	0	0	0	0	2	Bachelor	22	1	1	2
1	11	1	calcium gluconate	BD	1	1	2	0	0	0	0	1	2	1	0	2	1	2	2	0	0	1	0	0	0	0	0	0	0	Bachelor	31	4	4	1
1	11	1	calcium gluconate	BD	1	1	2	0	0	0	0	1	2	1	0	2	1	2	2	0	0	1	0	0	0	0	0	0	0	Bachelor	31	4	4	1
2	12	1	calcium gluconate	daily	1	1	2	0	0	0	0	1	1	1	0	2	1	1	2	0	0	2	KCl	Shahid Ghazi company	0	0	0	0	2	Bachelor	49	22	4	2
2	13	1	calcium gluconate	daily	1	1	2	0	0	0	0	1	2	1	0	2	2	1	2	0	0	1	0	0	0	0	0	0	0	Bachelor	44	20	15	1
2	13	1	calcium gluconate	daily	1	1	2	0	0	0	0	1	2	1	0	2	2	1	2	0	0	1	0	0	0	0	0	0	0	Bachelor	44	20	15	1
2	15	2	calcium gluconate	BD	1	1	2	0	0	0	0	1	2	1	0	2	1	1	2	0	0	1	0	0	0	0	0	0	0	Bachelor	24	1	1	2
2	16	2	calcium gluconate	BD	1	1	2	0	0	0	0	1	2	1	0	2	1	2	2	0	0	1	0	0	0	0	0	0	0	Bachelor	43	17	16	1
2	17	2	calcium gluconate	BD	1	1	2	0	0	0	0	1	2	1	0	2	1	1	2	0	0	1	0	0	0	0	0	0	0	Bachelor	25	3	3	1
4	19	1	calcium gluconate	daily	1	1	2	0	0	0	0	1	1	1	0	2	1	1	2	0	0	1	0	0	0	0	0	0	0	Bachelor	40	16	16	1
4	19	1	calcium gluconate	daily	1	1	1	0	0	0	0	1	2	1	0	2	2	1	2	0	0	1	0	0	0	0	0	0	0	Bachelor	40	16	16	1
4	19	2	calcium gluconate	daily	1	1	1	0	0	0	0	1	2	1	0	2	1	1	2	0	0	1	0	0	0	0	0	0	0	Bachelor	40	16	16	1
4	19	2	calcium gluconate	daily	1	1	1	0	0	0	0	1	2	1	0	2	2	1	2	0	0	1	0	0	0	0	0	0	0	Bachelor	40	16	16	1
4	20	1	calcium gluconate	daily	1	1	1	0	0	0	0	1	2	1	0	2	1	2	2	0	0	1	0	0	0	0	0	0	0	Bachelor	47	13	13	1
4	20	1	calcium gluconate	daily	1	1	1	0	0	0	0	1	2	1	0	2	2	1	2	0	0	1	0	0	0	0	0	0	0	Bachelor	47	13	13	1
4	20	2	calcium gluconate	daily	1	1	1	0	0	0	0	1	2	1	0	2	2	1	2	0	0	1	0	0	0	0	0	0	0	Bachelor	47	13	13	1
4	22	2	calcium gluconate	daily	1	1	1	0	0	0	0	1	2	1	0	2	1	1	2	0	0	1	0	0	0	0	0	0	0	Bachelor	29	2	2	1
4	22	2	calcium gluconate	daily	1	1	1	0	0	0	0	1	2	1	0	2	2	2	2	0	0	1	0	0	0	0	0	0	0	Bachelor	29	2	2	1
4	23	2	calcium gluconate	daily	1	1	1	0	0	0	0	1	2	1	0	2	1	1	2	0	0	1	0	0	0	0	0	0	0	Bachelor	25	1	1	2
4	24	2	calcium gluconate	daily	1	1	1	0	0	0	0	1	2	1	0	2	1	1	2	0	0	1	0	0	0	0	0	0	0	Bachelor	28	8	8	2
4	24	2	calcium gluconate	daily	1	1	1	0	0	0	0	1	1	1	0	2	1	1	2	0	0	1	0	0	0	0	0	0	0	Bachelor	28	8	8	2
4	25	2	calcium gluconate	daily	1	1	1	0	0	0	0	1	2	1	0	2	2	2	2	0	0	1	0	0	0	0	0	0	0	Bachelor	27	7	7	2
4	25	2	calcium gluconate	daily	1	1	1	0	0	0	0	1	2	1	0	2	1	1	2	0	0	1	0	0	0	0	0	0	0	Bachelor	27	7	7	2
1	3	1	ciprofloxacin	BD	1	1	1	0	0	0	0	0	0	0	0	2	2	1	0	0	0	1	0	0	0	0	0	0	0	Bachelor	30	6	6	1
1	4	1	ciprofloxacin	BD	1	1	1	0	0	0	0	0	0	0	0	2	2	1	0	0	0	3	heparin	HEPARODIC	0	0	0	0	1	Bachelor	24	0.33	0.33	2
1	7	1	ciprofloxacin	BD	1	1	1	0	0	0	0	0	0	0	0	2	2	2	0	0	0	1	0	0	0	0	0	0	0	Bachelor	32	6	6	2
1	7	1	clindamycin	TDS	1	1	1	0	0	0	0	1	2	1	0	2	2	1	0	0	0	1	0	0	0	0	0	0	0	Bachelor	32	6	6	2
1	7	1	cyclophosphamide	daily	1	1	1	2	2	1	1	1	1	1	0	2	2	1	1	0	0	1	0	0	0	0	0	0	0	Bachelor	32	6	6	2
2	12	1	cyclophosphamide	daily	1	1	1	2	2	1	0	1	1	1	1	2	1	1	1	0	0	1	0	0	0	0	0	0	0	Bachelor	49	22	4	2
2	13	1	cyclophosphamide	daily	1	1	1	1	2	1	0	1	2	1	1	2	2	1	1	0	0	1	0	0	0	0	0	0	0	Bachelor	44	20	15	1
4	20	1	cyclophosphamide	daily	1	1	1	1	2	1	0	1	1	1	0	2	1	1	1	0	0	1	0	0	0	0	0	0	0	Bachelor	47	13	13	1
4	20	1	cyclophosphamide	daily	1	1	1	1	2	1	0	1	1	1	1	2	1	1	1	0	0	1	0	0	0	0	0	0	0	Bachelor	47	13	13	1
4	21	1	cyclophosphamide	daily	1	1	1	1	2	1	0	1	1	1	0	2	2	1	1	0	0	1	0	0	0	0	0	0	0	Bachelor	42	18	18	1
1	1	1	cyclosporine	BD	2	2	2	0	0	0	0	1	1	1	0	2	2	1	2	0	0	1	0	0	0	0	0	0	0	Bachelor	34	10	10	1
1	2	1	cyclosporine	BD	1	2	2	0	0	0	0	1	1	1	0	2	2	1	2	0	0	1	0	0	0	0	0	0	0	Bachelor	35	5	5	2
1	3	1	cyclosporine	daily	1	2	2	0	0	0	0	1	1	1	0	2	2	2	2	0	0	1	0	0	0	0	0	0	0	Bachelor	30	6	6	1
1	3	1	cyclosporine	BD	1	2	2	0	0	0	0	1	1	1	0	2	2	1	2	0	0	1	0	0	0	0	0	0	0	Bachelor	30	6	6	1
1	5	1	cyclosporine	BD	1	2	2	0	0	0	0	1	1	1	0	2	2	1	2	0	0	3	intralipid	0	0	0	0	0	2	Bachelor	26	2	2	2
1	5	1	cyclosporine	BD	1	2	2	0	0	0	0	1	1	1	0	2	2	2	2	0	0	3	amphotericinB	Photericin B(cipla)	0	0	0	0	2	Bachelor	26	2	2	2
1	5	1	cyclosporine	BD	1	2	2	0	0	0	0	1	1	1	0	2	2	1	2	0	0	1	0	0	0	0	0	0	0	Bachelor	26	2	2	2
1	6	1	cyclosporine	BD	1	2	2	0	0	0	0	1	1	1	0	2	2	1	2	0	0	1	0	0	0	0	0	0	0	Bachelor	31	7	7	1
1	7	1	cyclosporine	BD	1	2	2	0	0	0	0	1	1	1	0	2	2	1	2	0	0	1	0	0	0	0	0	0	0	Bachelor	32	6	6	2
1	8	1	cyclosporine	BD	1	2	2	0	0	0	0	1	1	1	0	2	2	1	2	0	0	1	0	0	0	0	0	0	0	Bachelor	30	4	4	1
1	8	1	cyclosporine	BD	1	2	2	0	0	0	0	1	1	1	0	2	2	1	2	0	0	1	0	0	0	0	0	0	0	Bachelor	30	4	4	1
1	9	1	cyclosporine	BD	1	2	2	0	0	0	0	1	1	1	0	2	2	1	2	0	0	1	0	0	0	0	0	0	0	Bachelor	24	0.08	0.08	2
1	9	1	cyclosporine	BD	1	2	2	0	0	0	0	1	1	1	0	2	2	1	2	0	0	1	0	0	0	0	0	0	0	Bachelor	24	0.08	0.08	2
1	10	1	cyclosporine	BD	1	2	2	0	0	0	0	1	1	1	0	2	2	1	2	0	0	1	0	0	0	0	0	0	0	Bachelor	22	1	1	2
1	10	1	cyclosporine	BD	1	2	2	0	0	0	0	1	1	1	0	2	2	2	2	0	0	1	0	0	0	0	0	0	0	Bachelor	22	1	1	2
1	11	1	cyclosporine	BD	1	2	2	0	0	0	0	1	1	1	0	2	2	1	2	0	0	1	0	0	0	0	0	0	0	Bachelor	31	4	4	1
2	12	1	cyclosporine	BD	1	2	2	0	0	0	0	1	1	1	0	2	2	1	2	0	0	1	0	0	0	0	0	0	0	Bachelor	49	22	4	2
2	12	1	cyclosporine	BD	1	2	2	0	0	0	0	1	1	1	0	2	2	1	2	0	0	1	0	0	0	0	0	0	0	Bachelor	49	22	4	2
2	12	1	cyclosporine	BD	1	2	2	0	0	0	0	1	1	1	0	2	2	1	2	0	0	1	0	0	0	0	0	0	0	Bachelor	49	22	4	2
2	12	1	cyclosporine	BD	1	2	2	0	0	0	0	1	1	1	0	2	2	1	2	0	0	1	0	0	0	0	0	0	0	Bachelor	49	22	4	2
2	13	1	cyclosporine	BD	1	2	2	0	0	0	0	1	1	1	0	2	2	1	2	0	0	1	0	0	0	0	0	0	0	Bachelor	44	20	15	1
2	14	1	cyclosporine	BD	1	2	2	0	0	0	0	1	1	1	0	2	1	1	2	0	0	1	0	0	0	0	0	0	0	Bachelor	29	0.25	0.25	1
4	19	1	cyclosporine	BD	1	2	2	0	0	0	0	1	1	1	0	2	1	1	2	0	0	1	0	0	0	0	0	0	0	Bachelor	40	16	16	1
4	19	1	cyclosporine	BD	1	2	2	0	0	0	0	1	1	1	0	2	2	1	2	0	0	1	0	0	0	0	0	0	0	Bachelor	40	16	16	1
4	19	1	cyclosporine	BD	1	2	2	0	0	0	0	1	1	1	0	2	2	2	2	0	0	1	0	0	0	0	0	0	0	Bachelor	40	16	16	1
4	20	1	cyclosporine	BD	1	2	2	0	0	0	0	1	1	1	0	2	2	1	2	0	0	1	0	0	0	0	0	0	0	Bachelor	47	13	13	1
4	20	1	cyclosporine	BD	1	2	2	0	0	0	0	1	1	1	0	2	2	1	2	0	0	1	0	0	0	0	0	0	0	Bachelor	47	13	13	1
4	20	1	cyclosporine	BD	1	2	2	0	0	0	0	1	1	1	0	2	2	1	2	0	0	1	0	0	0	0	0	0	0	Bachelor	47	13	13	1
4	21	1	cyclosporine	BD	1	2	2	0	0	0	0	1	1	1	0	2	2	1	2	0	0	1	0	0	0	0	0	0	0	Bachelor	42	18	18	1
4	21	1	cyclosporine	BD	1	2	2	0	0	0	0	1	1	1	0	2	2	1	2	0	0	3	calcium gluconate	B.Braun	0	0	0	0	2	Bachelor	42	18	18	1
4	21	1	cyclosporine	BD	1	2	2	0	0	0	0	1	1	1	0	2	2	1	2	0	0	3	calcium gluconate	B.Braun	0	0	0	0	2	Bachelor	42	18	18	1
4	21	1	cyclosporine	BD	1	2	2	0	0	0	0	1	1	1	0	2	2	1	2	0	0	1	0	0	0	0	0	0	0	Bachelor	42	18	18	1
1	1	1	cytarabine	daily	1	1	2	0	0	0	0	1	1	1	0	2	2	1	1	0	0	1	0	0	0	0	0	0	0	Bachelor	34	10	10	1
1	3	2	cytarabine	daily	1	1	1	0	0	0	0	1	1	1	1	2	2	1	1	0	0	1	0	0	0	0	0	0	0	Bachelor	30	6	6	1
1	4	1	cytarabine	daily	1	1	1	0	0	0	0	1	2	1	1	2	2	1	1	0	0	1	0	0	0	0	0	0	0	Bachelor	24	0.33	0.33	2
1	6	2	cytarabine	daily	1	1	1	0	0	0	0	1	1	1	1	2	2	1	1	0	0	1	0	0	0	0	0	0	0	Bachelor	31	7	7	1
1	6	2	cytarabine	daily	1	1	1	0	0	0	0	1	1	1	0	2	2	1	1	0	0	1	0	0	0	0	0	0	0	Bachelor	31	7	7	1
1	7	2	cytarabine	BD	1	1	1	0	0	0	0	1	1	1	0	2	1	1	1	0	0	1	0	0	0	0	0	0	0	Bachelor	32	6	6	2
4	24	2	cytarabine	daily	1	1	1	0	0	0	0	1	1	1	0	2	2	1	1	0	0	3	furosemide	rosemid	0	0	0	0	2	Bachelor	28	8	8	2
1	4	1	etoposide	daily	1	1	1	0	0	0	0	1	1	1	1	2	1	1	1	0	0	1	0	0	0	0	0	0	0	Bachelor	24	0.33	0.33	2
1	5	1	etoposide	daily	1	1	1	0	0	0	0	1	1	1	0	2	1	1	1	0	0	1	0	0	0	0	0	0	0	Bachelor	26	2	2	2
1	10	1	etoposide	daily	1	1	1	0	0	0	0	1	1	1	0	2	1	1	1	0	0	1	0	0	0	0	0	0	0	Bachelor	22	1	1	2
1	2	1	filgrastim	daily	1	2	1	0	0	0	0	1	1	1	0	2	1	1	2	0	0	1	0	0	0	0	0	0	0	Bachelor	35	5	5	2
1	2	1	filgrastim	daily	1	2	1	0	0	0	0	1	1	1	0	2	1	1	2	0	0	1	0	0	0	0	0	0	0	Bachelor	35	5	5	2
1	3	1	filgrastim	BD	1	2	1	0	0	0	0	1	1	1	0	2	1	1	2	0	0	1	0	0	0	0	0	0	0	Bachelor	30	6	6	1
1	3	1	filgrastim	BD	1	1	1	0	0	0	0	1	1	1	0	2	2	2	2	0	0	1	0	0	0	0	0	0	0	Bachelor	30	6	6	1
1	4	1	filgrastim	BD	1	1	1	0	0	0	0	1	2	1	0	2	2	1	2	0	0	1	0	0	0	0	0	0	0	Bachelor	24	0.33	0.33	2
1	5	1	filgrastim	daily	1	2	1	0	0	0	0	1	1	1	0	2	1	1	2	0	0	1	0	0	0	0	0	0	0	Bachelor	26	2	2	2
1	5	1	filgrastim	BD	1	2	1	0	0	0	0	1	1	1	0	2	1	1	2	0	0	1	0	0	0	0	0	0	0	Bachelor	26	2	2	2
1	6	1	filgrastim	daily	1	1	1	0	0	0	0	1	1	1	0	2	2	1	2	0	0	1	0	0	0	0	0	0	0	Bachelor	31	7	7	1
1	7	1	filgrastim	daily	1	2	1	0	0	0	0	1	1	1	1	2	2	1	2	0	0	1	0	0	0	0	0	0	0	Bachelor	32	6	6	2
1	8	1	filgrastim	BD	1	1	1	0	0	0	0	1	1	1	0	2	2	2	2	0	0	2	acetaminophen	apotel	0	0	0	0	2	Bachelor	30	4	4	1
1	8	1	filgrastim	daily	1	2	1	0	0	0	0	1	1	1	0	2	2	2	2	0	0	1	0	0	0	0	0	0	0	Bachelor	30	4	4	1
1	8	1	filgrastim	daily	1	1	1	0	0	0	0	1	1	1	0	2	2	2	2	0	0	1	0	0	0	0	0	0	0	Bachelor	30	4	4	1
1	9	1	filgrastim	daily	1	1	1	0	0	0	0	1	1	1	0	2	2	2	2	0	0	3	amphotericinB	photericin (cipla)	0	0	0	0	1	Bachelor	24	0.08	0.08	2
1	9	1	filgrastim	daily	1	1	1	0	0	0	0	1	1	1	0	2	2	2	2	0	0	1	0	0	0	0	0	0	0	Bachelor	24	0.08	0.08	2
1	9	1	filgrastim	daily	1	2	1	0	0	0	0	2	1	1	0	2	2	2	2	0	0	1	0	0	0	0	0	0	0	Bachelor	24	0.08	0.08	2
1	9	1	filgrastim	daily	1	2	1	0	0	0	0	1	1	1	0	2	2	2	2	0	0	3	amphotericinB	photericin (cipla)	0	0	0	0	1	Bachelor	24	0.08	0.08	2
1	9	1	filgrastim	daily	1	2	1	0	0	0	0	1	1	1	0	2	2	2	2	0	0	1	0	0	0	0	0	0	0	Bachelor	24	0.08	0.08	2
1	10	1	filgrastim	daily	1	2	1	0	0	0	0	1	1	1	0	2	2	2	2	0	0	1	0	0	0	0	0	0	0	Bachelor	22	1	1	2
1	10	1	filgrastim	daily	1	2	1	0	0	0	0	2	1	1	0	2	2	2	2	0	0	1	0	0	0	0	0	0	0	Bachelor	22	1	1	2
1	10	1	filgrastim	daily	1	1	1	0	0	0	0	2	1	1	0	2	2	2	2	0	0	3	amino acid	0	0	0	0	0	2	Bachelor	22	1	1	2
1	10	1	filgrastim	daily	1	2	1	0	0	0	0	1	1	1	0	2	2	1	2	0	0	1	0	0	0	0	0	0	0	Bachelor	22	1	1	2
1	11	1	filgrastim	BD	1	2	1	0	0	0	0	1	1	1	0	2	1	1	2	0	0	1	0	0	0	0	0	0	0	Bachelor	31	4	4	1
1	11	1	filgrastim	BD	1	2	1	0	0	0	0	1	1	1	0	2	1	1	2	0	0	1	0	0	0	0	0	0	0	Bachelor	31	4	4	1
2	12	1	filgrastim	daily	1	1	1	0	0	0	0	1	1	1	0	2	2	1	2	0	0	1	0	0	0	0	0	0	0	Bachelor	49	22	4	2
2	13	1	filgrastim	daily	1	1	1	0	0	0	0	1	2	1	0	2	1	1	2	0	0	1	0	0	0	0	0	0	0	Bachelor	44	20	15	1
2	17	2	filgrastim	BD	1	2	1	0	0	0	0	1	2	1	0	2	2	1	0	0	0	1	0	0	0	0	0	0	0	Bachelor	25	3	3	1
4	19	1	filgrastim	BD	1	1	1	0	0	0	0	1	2	1	0	2	1	1	2	0	0	1	0	0	0	0	0	0	0	Bachelor	40	16	16	1
4	19	1	filgrastim	daily	1	1	1	0	0	0	0	1	2	1	0	2	1	1	2	0	0	1	0	0	0	0	0	0	0	Bachelor	40	16	16	1
4	20	1	filgrastim	daily	1	1	1	0	0	0	0	1	1	1	0	2	2	1	2	0	0	3	calcium gluconate	B.Braun	0	0	0	0	2	Bachelor	47	13	13	1
1	1	1	fludarabine	Daily	1	1	1	1	2	1	1	2	1	1	1	2	2	1	1	0	0	1	0	0	0	0	0	0	0	Bachelor	34	10	10	1
1	2	1	fludarabine	daily	1	1	1	1	2	1	0	2	1	1	1	2	2	1	1	0	0	1	0	0	0	0	0	0	0	Bachelor	35	5	5	2
1	6	1	fludarabine	daily	1	1	1	1	2	1	1	2	1	1	0	2	1	1	1	0	0	1	0	0	0	0	0	0	0	Bachelor	31	7	7	1
2	13	1	fludarabine	daily	1	1	1	0	0	0	0	2	1	1	0	2	1	1	1	0	0	1	0	0	0	0	0	0	0	Bachelor	44	20	15	1
2	13	1	fludarabine	daily	1	1	1	0	0	0	0	2	1	1	0	2	2	1	1	0	0	1	0	0	0	0	0	0	0	Bachelor	44	20	15	1
4	19	1	fludarabine	daily	1	1	1	1	2	1	1	2	1	1	0	2	1	1	1	0	0	1	0	0	0	0	0	0	0	Bachelor	40	16	16	1
2	13	1	furosemide	daily	1	2	1	0	0	0	0	1	1	1	0	2	1	1	0	0	0	1	0	0	0	0	0	0	0	Bachelor	44	20	15	1
2	16	2	furosemide	daily	1	2	1	0	0	0	0	1	1	1	0	2	1	1	0	0	0	1	0	0	0	0	0	0	0	Bachelor	43	17	16	1
4	19	2	furosemide	BD	1	2	1	0	0	0	0	1	1	1	0	2	1	1	0	0	0	1	0	0	0	0	0	0	0	Bachelor	40	16	16	1
4	20	1	furosemide	daily	1	2	1	0	0	0	0	1	1	1	0	2	2	2	0	0	0	1	0	0	0	0	0	0	0	Bachelor	47	13	13	1
4	20	1	furosemide	daily	1	2	1	0	0	0	0	1	1	1	0	2	2	1	0	0	0	1	0	0	0	0	0	0	0	Bachelor	47	13	13	1
4	22	2	furosemide	daily	1	2	1	0	0	0	0	1	1	1	0	2	1	2	0	0	0	1	0	0	0	0	0	0	0	Bachelor	29	2	2	1
4	22	2	furosemide	daily	1	2	1	0	0	0	0	1	1	1	0	2	2	2	0	0	0	1	0	0	0	0	0	0	0	Bachelor	29	2	2	1
4	23	2	furosemide	daily	1	2	1	0	0	0	0	1	1	1	0	2	1	1	0	0	0	1	0	0	0	0	0	0	0	Bachelor	25	1	1	2
4	23	2	furosemide	daily	1	2	1	0	0	0	0	1	1	1	0	2	1	1	0	0	0	1	0	0	0	0	0	0	0	Bachelor	25	1	1	2
4	24	2	furosemide	daily	1	2	1	0	0	0	0	1	1	1	0	2	1	1	0	0	0	3	cytarabine	Tabine	0	0	0	0	2	Bachelor	28	8	8	2
4	25	2	furosemide	daily	1	2	1	0	0	0	0	1	1	1	0	2	2	1	0	0	0	1	0	0	0	0	0	0	0	Bachelor	27	7	7	2
1	1	1	granisetron	Daily	1	2	2	0	0	0	0	1	1	1	0	2	1	1	0	0	0	1	0	0	0	0	0	0	0	Bachelor	34	10	10	1
1	1	1	granisetron	BD	1	2	2	0	0	0	0	1	1	1	0	2	2	1	0	0	0	1	0	0	0	0	0	0	0	Bachelor	34	10	10	1
1	1	2	granisetron	Daily	1	2	2	0	0	0	0	1	2	1	0	2	2	1	0	0	0	1	0	0	0	0	0	0	0	Bachelor	34	10	10	1
1	2	1	granisetron	PRN	1	2	2	0	0	0	0	1	1	1	0	2	2	0	0	0	0	1	0	0	0	0	0	0	0	Bachelor	35	5	5	2
1	3	1	granisetron	BD	1	2	2	0	0	0	0	1	1	1	0	2	1	1	0	0	0	1	0	0	0	0	0	0	0	Bachelor	30	6	6	1
1	4	1	granisetron	daily	1	2	2	0	0	0	0	1	1	1	0	2	2	1	0	0	0	1	0	0	0	0	0	0	0	Bachelor	24	0.33	0.33	2
1	4	1	granisetron	BD	1	2	2	0	0	0	0	1	1	1	0	2	2	1	0	0	0	1	0	0	0	0	0	0	0	Bachelor	24	0.33	0.33	2
1	4	1	granisetron	BD	1	2	2	0	0	0	0	1	1	1	0	2	2	1	0	0	0	1	0	0	0	0	0	0	0	Bachelor	24	0.33	0.33	2
1	4	2	granisetron	daily	1	2	2	0	0	0	0	1	1	1	0	2	2	1	0	0	0	1	0	0	0	0	0	0	0	Bachelor	24	0.33	0.33	2
1	5	1	granisetron	BD	1	2	2	0	0	0	0	1	1	1	0	2	1	1	0	0	0	1	0	0	0	0	0	0	0	Bachelor	26	2	2	2
1	5	2	granisetron	daily	1	2	2	0	0	0	0	1	1	1	0	2	1	1	0	0	0	1	0	0	0	0	0	0	0	Bachelor	26	2	2	2
1	6	1	granisetron	BD	1	2	2	0	0	0	0	1	1	1	0	2	2	1	0	0	0	1	0	0	0	0	0	0	0	Bachelor	31	7	7	1
1	7	2	granisetron	PRN	1	2	1	0	0	0	0	1	1	1	0	2	1	0	0	0	0	1	0	0	0	0	0	0	0	Bachelor	32	6	6	2
1	8	2	granisetron	PRn	1	2	2	0	0	0	0	1	1	1	0	2	1	0	0	0	0	1	0	0	0	0	0	0	0	Bachelor	30	4	4	1
1	9	1	granisetron	PRN	1	2	2	0	0	0	0	1	1	1	0	2	1	0	0	0	0	1	0	0	0	0	0	0	0	Bachelor	24	0.08	0.08	2
1	9	2	granisetron	PRN	1	2	2	0	0	0	0	1	1	1	0	2	1	0	0	0	0	1	0	0	0	0	0	0	0	Bachelor	24	0.08	0.08	2
1	10	1	granisetron	BD	1	2	2	0	0	0	0	1	1	1	0	2	1	1	0	0	0	1	0	0	0	0	0	0	0	Bachelor	22	1	1	2
1	11	1	granisetron	PRN	1	2	2	0	0	0	0	1	1	1	0	2	1	0	0	0	0	1	0	0	0	0	0	0	0	Bachelor	31	4	4	1
1	11	1	granisetron	BD	1	2	2	0	0	0	0	1	1	1	0	2	1	2	0	0	0	1	0	0	0	0	0	0	0	Bachelor	31	4	4	1
2	13	1	granisetron	BD	1	2	2	0	0	0	0	1	1	1	0	2	2	1	0	0	0	1	0	0	0	0	0	0	0	Bachelor	44	20	15	1
4	19	2	granisetron	PRN	1	2	1	0	0	0	0	1	1	1	0	2	1	0	0	0	0	1	0	0	0	0	0	0	0	Bachelor	40	16	16	1
4	20	2	granisetron	PRN	1	2	1	0	0	0	0	1	1	1	0	2	1	0	0	0	0	1	0	0	0	0	0	0	0	Bachelor	47	13	13	1
4	21	1	granisetron	PRN	1	2	1	0	0	0	0	1	1	1	0	2	1	0	0	0	0	1	0	0	0	0	0	0	0	Bachelor	42	18	18	1
4	24	2	granisetron	PRN	1	2	2	0	0	0	0	1	1	1	0	2	1	0	0	0	0	1	0	0	0	0	0	0	0	Bachelor	28	8	8	2
1	2	1	hydrocortisone	daily	1	1	1	1	2	1	1	1	1	1	0	2	2	1	0	0	0	1	0	0	0	0	0	0	0	Bachelor	35	5	5	2
2	16	2	hydrocortisone	QID	1	1	1	1	2	1	1	1	2	1	0	2	2	1	0	0	0	1	0	0	0	0	0	0	0	Bachelor	43	17	16	1
4	20	1	hydrocortisone	daily	1	1	1	1	1	1	1	1	2	1	0	2	2	1	0	0	0	1	0	0	0	0	0	0	0	Bachelor	47	13	13	1
1	1	1	imipenem	QID	1	2	1	2	2	1	1	1	1	1	0	2	1	2	0	0	0	1	0	0	0	0	0	0	0	Bachelor	34	10	10	1
1	1	1	imipenem	QID	1	2	1	0	1	1	1	1	2	1	0	2	2	2	0	0	0	3	amino acid	0	0	0	0	0	2	Bachelor	34	10	10	1
1	1	1	imipenem	QID	1	2	1	1	2	1	1	1	1	1	0	2	1	2	0	0	0	1	0	0	0	0	0	0	0	Bachelor	34	10	10	1
1	1	2	imipenem	TDS	1	2	1	2	2	1	1	1	2	1	0	2	2	2	0	0	0	2	calcium gluconate	caltrex	0	0	0	0	2	Bachelor	34	10	10	1
1	1	2	imipenem	QID	1	2	1	2	2	1	1	1	2	1	0	2	2	2	0	0	0	1	0	0	0	0	0	0	0	Bachelor	34	10	10	1
1	1	2	imipenem	QID	1	2	1	2	2	1	1	1	1	1	0	2	1	2	0	0	0	1	0	0	0	0	0	0	0	Bachelor	34	10	10	1
1	2	1	imipenem	TDS	1	2	1	2	2	1	1	1	2	1	1	2	2	1	0	0	0	1	0	0	0	0	0	0	0	Bachelor	35	5	5	2
1	2	1	imipenem	TDS	1	2	1	2	2	1	1	1	2	1	0	2	2	1	0	0	0	1	0	0	0	0	0	0	0	Bachelor	35	5	5	2
1	2	1	imipenem	TDS	1	2	1	2	2	1	1	1	2	1	0	2	2	1	0	0	0	1	0	0	0	0	0	0	0	Bachelor	35	5	5	2
1	2	2	imipenem	TDS	1	2	1	1	2	1	1	1	1	1	0	2	2	1	0	0	0	1	0	0	0	0	0	0	0	Bachelor	35	5	5	2
1	2	2	imipenem	QID	1	2	1	2	2	1	1	1	2	1	0	2	2	1	0	0	0	1	0	0	0	0	0	0	0	Bachelor	35	5	5	2
1	3	1	imipenem	TDS	1	2	1	2	2	1	1	1	2	1	0	2	2	2	0	0	0	3	metronidazole	Samen company	amphotericinB	Photericin B(cipla)	0	0	2	Bachelor	30	6	6	1
1	3	1	imipenem	TDS	1	2	1	2	2	1	1	1	2	1	0	2	2	2	0	0	0	1	0	0	0	0	0	0	0	Bachelor	30	6	6	1
1	3	2	imipenem	QID	1	2	1	2	2	1	1	1	2	1	0	2	1	1	0	0	0	1	0	0	0	0	0	0	0	Bachelor	30	6	6	1
1	3	2	imipenem	TDS	1	2	1	2	2	1	1	1	2	1	0	2	2	1	0	0	0	1	0	0	0	0	0	0	0	Bachelor	30	6	6	1
1	4	1	imipenem	QID	1	2	1	2	2	1	1	1	2	1	0	2	2	2	0	0	0	1	0	0	0	0	0	0	0	Bachelor	24	0.33	0.33	2
1	4	1	imipenem	QID	1	2	1	2	2	1	1	1	2	1	0	2	1	2	0	0	0	2	Calcium gluconate	caltrex	0	0	0	0	2	Bachelor	24	0.33	0.33	2
1	4	1	imipenem	QID	1	2	1	2	2	1	1	1	2	1	0	2	2	2	0	0	0	1	0	0	0	0	0	0	0	Bachelor	24	0.33	0.33	2
1	4	1	imipenem	TDS	1	2	1	2	2	1	1	1	2	1	0	2	2	1	0	0	0	1	0	0	0	0	0	0	0	Bachelor	24	0.33	0.33	2
1	4	2	imipenem	QID	1	2	1	2	2	1	1	1	2	1	0	2	2	1	0	0	0	1	0	0	0	0	0	0	0	Bachelor	24	0.33	0.33	2
1	4	2	imipenem	QID	1	2	1	2	2	1	1	1	2	1	0	2	2	2	0	0	0	1	0	0	0	0	0	0	0	Bachelor	24	0.33	0.33	2
1	5	1	imipenem	QID	1	2	1	1	2	1	1	1	2	1	0	2	2	1	0	0	0	1	0	0	0	0	0	0	0	Bachelor	26	2	2	2
1	5	1	imipenem	QID	1	2	1	2	2	1	1	1	2	1	0	2	2	1	0	0	0	3	metronidazole	Shahid Ghazi company	amphotericinB	Photericin B(cipla)	0	0	2	Bachelor	26	2	2	2
1	5	1	imipenem	QID	1	2	1	2	2	1	1	1	2	1	0	2	2	1	0	0	0	1	0	0	0	0	0	0	0	Bachelor	26	2	2	2
1	5	2	imipenem	QID	1	2	1	2	2	1	1	1	2	1	0	2	2	1	0	0	0	2	calcium gluconate	caltrex	0	0	0	0	2	Bachelor	26	2	2	2
1	5	2	imipenem	QID	1	2	1	2	2	1	1	1	2	1	0	2	2	1	0	0	0	1	0	0	0	0	0	0	0	Bachelor	26	2	2	2
1	6	1	imipenem	QID	1	2	1	1	2	1	1	1	2	1	0	2	1	1	0	0	0	1	0	0	0	0	0	0	0	Bachelor	31	7	7	1
1	6	2	imipenem	TDS	1	2	1	2	2	1	1	1	2	1	0	2	2	1	0	0	0	3	metronidazole	Samen company	0	0	0	0	2	Bachelor	31	7	7	1
1	6	2	imipenem	QID	1	2	1	2	2	1	1	1	2	1	0	2	1	1	0	0	0	1	0	0	0	0	0	0	0	Bachelor	31	7	7	1
1	7	2	imipenem	QID	1	2	1	1	2	1	1	1	2	1	1	2	2	2	0	0	0	1	0	0	0	0	0	0	0	Bachelor	32	6	6	2
1	7	2	imipenem	TDS	1	2	1	2	2	1	1	1	1	1	0	2	2	2	0	0	0	3	metronidazole	Samen company	0	0	0	0	2	Bachelor	32	6	6	2
1	8	1	imipenem	TDS	1	1	1	2	2	1	1	1	2	1	0	2	2	2	0	0	0	1	0	0	0	0	0	0	0	Bachelor	30	4	4	1
1	8	1	imipenem	TDS	1	1	1	2	2	1	1	1	2	1	0	2	2	2	0	0	0	1	0	0	0	0	0	0	0	Bachelor	30	4	4	1
1	8	1	imipenem	TDS	1	1	1	1	2	1	1	1	2	1	0	2	2	1	0	0	0	1	0	0	0	0	0	0	0	Bachelor	30	4	4	1
1	8	2	imipenem	TDS	1	1	1	2	2	1	1	1	2	1	0	2	1	1	0	0	0	3	metronidazole	Samen company	calcium gluconate	caltrex	0	0	2	Bachelor	30	4	4	1
1	8	2	imipenem	QID	1	1	1	2	2	1	1	1	2	1	0	2	1	1	0	0	0	3	cacium gluconate	caltrex	Mg	Shahid Ghazi company	0	0	2	Bachelor	30	4	4	1
1	9	1	imipenem	QID	1	2	1	2	2	1	1	1	1	1	0	2	1	1	0	0	0	1	0	0	0	0	0	0	0	Bachelor	24	0.08	0.08	2
1	9	1	imipenem	TDS	1	1	1	2	2	1	1	1	2	1	0	2	2	2	0	0	0	1	0	0	0	0	0	0	0	Bachelor	24	0.08	0.08	2
1	9	1	imipenem	TDS	1	1	1	2	2	1	1	1	1	1	0	2	2	2	0	0	0	1	0	0	0	0	0	0	0	Bachelor	24	0.08	0.08	2
1	9	2	imipenem	TDS	1	1	1	2	2	1	1	1	2	1	0	2	2	1	0	0	0	1	0	0	0	0	0	0	0	Bachelor	24	0.08	0.08	2
1	9	2	imipenem	TDS	1	1	1	2	2	1	1	1	2	1	0	2	2	1	0	0	0	1	0	0	0	0	0	0	0	Bachelor	24	0.08	0.08	2
1	10	1	imipenem	TDS	1	1	1	2	2	1	1	1	2	1	0	2	2	2	0	0	0	1	0	0	0	0	0	0	0	Bachelor	22	1	1	2
1	10	1	imipenem	TDS	1	1	1	2	2	1	1	1	2	1	0	2	2	2	0	0	0	2	calcium gluconate	caltrex	0	0	0	0	2	Bachelor	22	1	1	2
1	10	1	imipenem	TDS	1	1	1	2	2	1	1	1	2	1	0	2	2	1	0	0	0	1	0	0	0	0	0	0	0	Bachelor	22	1	1	2
1	10	2	imipenem	QID	1	1	1	2	2	1	1	1	2	1	0	2	2	1	0	0	0	1	0	0	0	0	0	0	0	Bachelor	22	1	1	2
1	10	2	imipenem	QID	1	1	1	2	2	1	1	1	2	1	0	2	2	1	0	0	0	3	metronidazole	Samen company	0	0	0	0	2	Bachelor	22	1	1	2
1	10	2	imipenem	TDS	1	1	1	2	2	1	1	1	2	1	0	2	2	1	0	0	0	3	Mg	Shahid Ghazi company	0	0	0	0	2	Bachelor	22	1	1	2
1	11	1	imipenem	QID	1	2	1	2	2	1	1	1	2	1	0	2	1	1	0	0	0	1	0	0	0	0	0	0	0	Bachelor	31	4	4	1
1	11	1	imipenem	QID	1	1	1	2	2	1	1	1	2	1	0	2	2	1	0	0	0	1	0	0	0	0	0	0	0	Bachelor	31	4	4	1
1	11	2	imipenem	QID	1	1	1	2	2	1	1	1	2	1	0	2	1	1	0	0	0	3	Mg	Shahid Ghazi company	KCl	Shahid Ghazi company	0	0	2	Bachelor	31	4	4	1
2	12	1	imipenem	QID	1	2	1	2	2	1	1	1	1	1	0	2	2	1	0	0	0	1	0	0	0	0	0	0	0	Bachelor	49	22	4	2
2	12	1	imipenem	QID	1	2	1	2	2	1	1	1	2	1	0	2	2	1	0	0	0	1	0	0	0	0	0	0	0	Bachelor	49	22	4	2
2	12	1	imipenem	QID	1	2	1	2	2	1	1	1	2	1	0	2	2	1	0	0	0	3	metronidazole	Shahid Ghazi company	0	0	0	0	2	Bachelor	49	22	4	2
2	13	1	imipenem	QID	1	2	1	2	2	1	1	1	1	1	0	2	2	1	0	0	0	1	0	0	0	0	0	0	0	Bachelor	44	20	15	1
2	13	1	imipenem	QID	1	2	1	2	2	1	1	1	1	1	0	2	2	1	0	0	0	1	0	0	0	0	0	0	0	Bachelor	44	20	15	1
2	13	1	imipenem	TDS	1	2	1	2	2	1	1	1	1	1	0	2	2	1	0	0	0	1	0	0	0	0	0	0	0	Bachelor	44	20	15	1
2	13	1	imipenem	QID	1	2	1	2	2	1	1	1	2	1	0	2	2	1	0	0	0	1	0	0	0	0	0	0	0	Bachelor	44	20	15	1
2	13	1	imipenem	QID	1	2	1	2	2	1	1	1	1	1	0	2	2	1	0	0	0	1	0	0	0	0	0	0	0	Bachelor	44	20	15	1
2	14	1	imipenem	TDS	1	2	1	2	2	1	1	1	2	1	0	2	2	1	0	0	0	1	0	0	0	0	0	0	0	Bachelor	29	0.25	0.25	1
2	14	1	imipenem	QID	1	2	1	2	2	1	1	1	1	1	0	2	1	1	0	0	0	1	0	0	0	0	0	0	0	Bachelor	29	0.25	0.25	1
2	15	2	imipenem	QID	1	2	1	2	2	1	1	1	2	1	0	2	2	1	0	0	0	1	0	0	0	0	0	0	0	Bachelor	24	1	1	2
2	15	2	imipenem	TDS	1	2	1	2	2	1	1	1	2	1	0	2	1	1	0	0	0	1	0	0	0	0	0	0	0	Bachelor	24	1	1	2
2	15	2	imipenem	QID	1	2	1	2	2	1	1	1	2	1	0	2	2	1	0	0	0	1	0	0	0	0	0	0	0	Bachelor	24	1	1	2
2	15	2	imipenem	QID	1	2	1	2	2	1	1	1	2	1	0	2	2	1	0	0	0	1	0	0	0	0	0	0	0	Bachelor	24	1	1	2
2	16	2	imipenem	QID	1	2	1	2	2	1	1	1	1	1	0	2	1	2	0	0	0	1	0	0	0	0	0	0	0	Bachelor	43	17	16	1
2	16	2	imipenem	QID	1	2	1	2	2	1	1	1	2	1	0	2	1	2	0	0	0	1	0	0	0	0	0	0	0	Bachelor	43	17	16	1
2	16	2	imipenem	TDS	1	2	1	2	2	1	1	1	1	1	0	2	1	1	0	0	0	1	0	0	0	0	0	0	0	Bachelor	43	17	16	1
2	16	2	imipenem	QID	1	2	1	2	2	1	1	1	1	1	0	2	1	1	0	0	0	1	0	0	0	0	0	0	0	Bachelor	43	17	16	1
2	17	2	imipenem	QID	1	2	1	2	2	1	1	1	2	1	0	2	2	1	0	0	0	3	albumin	biotest pharma	Mg	Shahid Ghazi company	furosemide	rosemid	2	Bachelor	25	3	3	1
2	17	2	imipenem	QID	1	2	1	2	2	1	1	1	2	1	0	2	2	1	0	0	0	1	0	0	0	0	0	0	0	Bachelor	25	3	3	1
2	18	2	imipenem	TDS	1	2	1	2	2	1	1	1	2	1	0	2	2	1	0	0	0	1	0	0	0	0	0	0	0	Bachelor	24	1	1	2
2	18	2	imipenem	TDS	1	2	1	2	2	1	1	1	1	1	0	2	1	1	0	0	0	1	0	0	0	0	0	0	0	Bachelor	24	1	1
2	18	2	imipenem	TDS	1	2	1	2	2	1	1	1	1	1	0	2	1	1	0	0	0	1	0	0	0	0	0	0	0	Bachelor	24	1	1	2
4	19	1	imipenem	QID	1	1	1	2	2	1	1	1	1	1	0	2	1	1	0	0	0	1	0	0	0	0	0	0	0	Bachelor	40	16	16	1
4	19	1	imipenem	QID	1	1	1	2	2	1	1	1	1	1	0	2	2	1	0	0	0	3	amino acid	0	0	0	0	0	2	Bachelor	40	16	16	1
4	19	1	imipenem	QID	1	1	1	2	2	1	1	1	2	1	0	2	2	1	0	0	0	1	0	0	0	0	0	0	0	Bachelor	40	16	16	1
4	19	2	imipenem	QID	1	1	1	2	2	1	1	1	2	1	0	2	2	1	0	0	0	1	0	0	0	0	0	0	0	Bachelor	40	16	16	1
4	19	2	imipenem	TDS	1	1	1	2	2	1	1	1	2	1	0	2	1	1	0	0	0	1	0	0	0	0	0	0	0	Bachelor	40	16	16	1
4	19	2	imipenem	QID	1	1	1	2	2	1	1	1	2	1	0	2	1	1	0	0	0	1	0	0	0	0	0	0	0	Bachelor	40	16	16	1
4	20	1	imipenem	QID	1	1	1	2	2	1	1	1	1	1	0	2	1	1	0	0	0	1	0	0	0	0	0	0	0	Bachelor	47	13	13	1
4	20	1	imipenem	QID	1	1	1	2	2	1	1	1	2	1	0	2	1	1	0	0	0	1	0	0	0	0	0	0	0	Bachelor	47	13	13	1
4	20	1	imipenem	QID	1	1	1	2	2	1	1	1	2	1	0	2	1	1	0	0	0	1	0	0	0	0	0	0	0	Bachelor	47	13	13	1
4	20	1	imipenem	QID	1	1	1	2	2	1	1	1	2	1	0	2	1	1	0	0	0	1	0	0	0	0	0	0	0	Bachelor	47	13	13	1
4	20	2	imipenem	TDS	1	1	1	2	2	1	1	1	1	1	0	2	2	1	0	0	0	1	0	0	0	0	0	0	0	Bachelor	47	13	13	1
4	20	2	imipenem	QID	1	1	1	2	2	1	1	1	2	1	0	2	1	1	0	0	0	1	0	0	0	0	0	0	0	Bachelor	47	13	13	1
4	20	2	imipenem	QID	1	1	1	2	2	1	1	1	1	1	0	2	1	1	0	0	0	1	0	0	0	0	0	0	0	Bachelor	47	13	13	1
4	20	2	imipenem	QID	1	1	1	2	2	1	1	1	2	1	0	2	1	1	0	0	0	1	0	0	0	0	0	0	0	Bachelor	47	13	13	1
4	21	1	imipenem	QID	1	1	1	2	2	1	1	1	2	1	0	2	1	1	0	0	0	1	0	0	0	0	0	0	0	Bachelor	42	18	18	1
4	21	1	imipenem	QID	1	1	1	2	2	1	1	1	1	1	0	2	1	1	0	0	0	3	aminoacid	0	0	0	0	0	2	Bachelor	42	18	18	1
4	21	1	imipenem	QID	1	2	1	2	2	1	1	1	1	1	0	2	2	1	0	0	0	1	0	0	0	0	0	0	0	Bachelor	42	18	18	1
4	21	1	imipenem	QID	1	1	1	2	2	1	1	1	2	1	0	2	2	1	0	0	0	1	0	0	0	0	0	0	0	Bachelor	42	18	18	1
4	22	2	imipenem	QID	1	1	1	2	2	1	1	1	2	1	0	2	1	2	0	0	0	1	0	0	0	0	0	0	0	Bachelor	29	2	2	1
4	22	2	imipenem	TDS	1	1	1	2	2	1	1	1	2	1	0	2	1	1	0	0	0	1	0	0	0	0	0	0	0	Bachelor	29	2	2	1
4	23	2	imipenem	QID	1	1	1	2	2	1	1	1	2	1	0	2	1	1	0	0	0	1	0	0	0	0	0	0	0	Bachelor	25	1	1	2
4	23	2	imipenem	QID	1	1	1	2	2	1	1	1	2	1	0	2	1	1	0	0	0	1	0	0	0	0	0	0	0	Bachelor	25	1	1	2
4	24	2	imipenem	QID	1	1	1	2	2	1	1	1	1	1	0	2	1	1	0	0	0	1	0	0	0	0	0	0	0	Bachelor	28	8	8	2
4	24	2	imipenem	QID	1	1	1	2	2	1	1	1	2	1	0	2	1	1	0	0	0	1	0	0	0	0	0	0	0	Bachelor	28	8	8	2
4	25	2	imipenem	TDS	1	1	1	2	2	1	1	1	2	1	0	2	1	1	0	0	0	1	0	0	0	0	0	0	0	Bachelor	27	7	7	2
4	25	2	imipenem	QID	1	1	1	2	2	1	1	1	2	1	0	2	1	1	0	0	0	1	0	0	0	0	0	0	0	Bachelor	27	7	7	2
4	25	2	imipenem	QID	1	2	1	2	2	1	1	1	2	1	0	2	1	1	0	0	0	1	0	0	0	0	0	0	0	Bachelor	27	7	7	2
1	6	1	linezolid	BD	1	1	1	0	0	0	0	0	0	0	0	2	1	1	0	0	0	3	voriconazole	Vfend	amikacin	Ipacin	0	0	2	Bachelor	31	7	7	1
2	18	2	melphalan	daily	1	1	1	1	1	1	0	1	1	1	1	2	1	1	1	0	0	1	0	0	0	0	0	0	0	Bachelor	24	1	1	2
4	20	1	melphalan	daily	1	1	1	1	1	1	0	1	1	1	0	2	1	1	1	0	0	1	0	0	0	0	0	0	0	Bachelor	47	13	13	1
1	3	1	meropenem	TDS	1	1	1	1	2	1	1	1	2	1	0	2	1	2	0	0	0	1	0	0	0	0	0	0	0	Bachelor	30	6	6	1
1	3	2	meropenem	TDS	1	1	1	1	2	1	1	1	2	1	0	2	1	1	0	0	0	1	0	0	0	0	0	0	0	Bachelor	30	6	6	1
1	7	1	meropenem	TDS	1	2	1	1	2	1	1	2	2	1	0	2	2	2	0	0	0	1	0	0	0	0	0	0	0	Bachelor	32	6	6	2
1	7	1	meropenem	TDS	1	2	1	1	2	1	1	1	2	1	0	2	1	2	0	0	0	1	0	0	0	0	0	0	0	Bachelor	32	6	6	2
1	7	2	meropenem	TDS	1	1	1	1	2	1	1	1	2	1	0	2	2	1	0	0	0	1	0	0	0	0	0	0	0	Bachelor	32	6	6	2
1	8	2	meropenem	TDS	1	1	1	1	2	1	1	1	2	1	0	2	1	1	0	0	0	3	metronidazole	Samen company	calcium gluconate	caltrex	Mg	Shahid Ghazi company	1	Bachelor	30	4	4	1
2	12	1	meropenem	TDS	1	1	1	1	2	1	1	1	1	1	0	2	2	1	0	0	0	1	0	0	0	0	0	0	0	Bachelor	49	22	4	2
2	13	1	meropenem	TDS	1	1	1	1	2	1	1	1	2	1	0	2	2	1	0	0	0	1	0	0	0	0	0	0	0	Bachelor	44	20	15	1
2	13	1	meropenem	QID	1	1	1	1	2	1	1	1	1	1	0	2	2	1	0	0	0	1	0	0	0	0	0	0	0	Bachelor	44	20	15	1
2	14	1	meropenem	TDS	1	1	1	1	2	1	1	1	1	1	0	2	2	1	0	0	0	1	0	0	0	0	0	0	0	Bachelor	29	0.25	0.25	1
2	18	2	meropenem	TDS	1	1	1	1	2	1	1	1	1	1	0	2	1	1	0	0	0	1	0	0	0	0	0	0	0	Bachelor	24	1	1	2
1	10	1	methotrexate	daily	1	1	1	0	0	0	0	1	1	1	0	2	2	1	1	0	0	1	0	0	0	0	0	0	0	Bachelor	22	1	1	2
2	12	1	methotrexate	daily	1	1	1	0	0	0	0	1	1	1	0	2	2	1	2	0	0	1	0	0	0	0	0	0	0	Bachelor	49	22	4	2
2	13	1	methotrexate	daily	1	1	1	0	0	0	0	1	1	1	0	2	2	1	2	0	0	1	0	0	0	0	0	0	0	Bachelor	44	20	15	1
2	14	1	methotrexate	daily	1	1	1	0	0	0	0	1	1	1	0	2	1	1	2	0	0	1	0	0	0	0	0	0	0	Bachelor	29	0.25	0.25	1
4	19	1	methotrexate	daily	1	1	1	0	0	0	0	1	1	1	0	2	1	1	2	0	0	1	0	0	0	0	0	0	0	Bachelor	40	16	16	1
4	19	1	methotrexate	daily	2	1	1	0	0	0	0	1	1	1	0	2	1	1	1	0	0	3	amino acid	0	0	0	0	0	1	Bachelor	40	16	16	1
4	20	1	methotrexate	daily	1	1	1	0	0	0	0	1	1	1	0	2	1	1	2	0	0	3	aminoacid	0	0	0	0	0	1	Bachelor	47	13	13	1
4	20	1	methotrexate	daily	2	1	1	0	0	0	0	1	1	1	0	2	1	1	2	0	0	1	0	0	0	0	0	0	0	Bachelor	47	13	13	1
4	21	1	methotrexate	daily	1	1	1	0	0	0	0	1	1	1	0	2	2	2	2	0	0	3	aminoacid	0	0	0	0	0	1	Bachelor	42	18	18	1
4	21	1	methotrexate	daily	1	1	1	0	0	0	0	1	1	1	0	2	1	1	2	0	0	3	aminoacid	0	0	0	0	0	1	Bachelor	42	18	18	1
4	21	1	methotrexate	daily	2	1	1	0	0	0	0	1	1	1	0	2	2	1	2	0	0	3	calcium gluconate	B.Braun	aminoacid	0	0	0	12	Bachelor	42	18	18	1
4	21	1	methotrexate	daily	2	1	1	0	0	0	0	1	1	1	0	2	1	1	1	0	0	1	0	0	0	0	0	0	0	Bachelor	42	18	18	1
1	2	1	methylprednisolone	BD	1	1	1	1	2	1	1	1	1	1	0	2	2	2	0	0	0	1	0	0	0	0	0	0	0	Bachelor	35	5	5	2
1	4	1	methylprednisolone	BD	2	1	1	1	1	1	1	1	1	1	0	2	2	1	0	0	0	2	pantoprazole	pepticare	0	0	0	0	1	Bachelor	24	0.33	0.33	2
1	4	2	methylprednisolone	BD	1	1	1	1	1	1	1	1	1	1	0	2	2	2	0	0	0	1	0	0	0	0	0	0	0	Bachelor	24	0.33	0.33	2
1	5	2	methylprednisolone	BD	1	1	1	1	1	1	1	1	1	1	0	2	2	2	0	0	0	3	intralipid	0	Mg	Shahid Ghazi company	0	0	2	Bachelor	26	2	2	2
1	6	1	methylprednisolone	BD	1	1	1	1	1	1	1	1	2	1	0	2	1	1	0	0	0	1	0	0	0	0	0	0	0	Bachelor	31	7	7	1
1	7	1	methylprednisolone	BD	1	1	1	1	1	1	1	2	1	1	0	2	1	1	0	0	0	1	0	0	0	0	0	0	0	Bachelor	32	6	6	2
1	8	2	methylprednisolone	BD	1	1	1	1	1	1	1	1	1	1	0	2	1	1	0	0	0	1	0	0	0	0	0	0	0	Bachelor	30	4	4	1
1	9	1	methylprednisolone	daily	1	1	1	1	1	1	1	1	1	1	0	2	1	2	0	0	0	1	0	0	0	0	0	0	0	Bachelor	24	0.08	0.08	2
1	11	1	methylprednisolone	BD	1	1	1	1	1	1	1	2	2	1	0	2	1	1	0	0	0	1	0	0	0	0	0	0	0	Bachelor	31	4	4	1
2	15	2	methylprednisolone	BD	1	1	1	1	1	1	1	1	2	1	0	2	2	1	0	0	0	3	albumin	biotest pharma	metronidazole	Shahid Ghazi company	0	0	2	Bachelor	24	1	1	2
4	19	1	methylprednisolone	daily	1	1	1	1	1	1	1	1	1	1	0	2	2	1	0	0	0	1	0	0	0	0	0	0	0	Bachelor	40	16	16	1
4	19	1	methylprednisolone	daily	2	1	1	1	1	1	1	1	1	1	0	2	1	1	0	0	0	1	0	0	0	0	0	0	0	Bachelor	40	16	16	1
4	19	2	methylprednisolone	BD	2	1	1	1	1	1	1	1	2	1	0	2	2	1	0	0	0	1	0	0	0	0	0	0	0	Bachelor	40	16	16	1
4	20	1	methylprednisolone	BD	2	1	1	1	1	1	1	1	2	1	0	2	2	1	0	0	0	1	0	0	0	0	0	0	0	Bachelor	47	13	13	1
4	20	2	methylprednisolone	BD	1	1	1	1	1	1	1	1	1	1	0	2	2	1	0	0	0	1	0	0	0	0	0	0	0	Bachelor	47	13	13	1
4	22	2	methylprednisolone	BD	1	1	1	1	1	1	1	1	1	1	0	2	1	1	0	0	0	1	0	0	0	0	0	0	0	Bachelor	29	2	2	1
4	23	2	methylprednisolone	daily	1	1	1	1	1	1	1	1	1	1	0	2	2	1	0	0	0	1	0	0	0	0	0	0	0	Bachelor	25	1	1	2
4	25	2	methylprednisolone	BD	1	1	1	1	1	1	1	1	1	1	0	2	1	1	0	0	0	1	0	0	0	0	0	0	0	Bachelor	27	7	7	2
1	2	2	metoclopramide	PRN	1	2	1	0	0	0	0	1	1	1	0	2	2	0	0	0	0	1	0	0	0	0	0	0	0	Bachelor	35	5	5	2
1	7	2	metoclopramide	PRN	1	2	1	0	0	0	0	1	2	1	0	2	2	0	0	0	0	1	0	0	0	0	0	0	0	Bachelor	32	6	6	2
2	17	2	metoclopramide	PRN	1	2	1	0	0	0	0	1	1	1	0	2	1	0	0	0	0	1	0	0	0	0	0	0	0	Bachelor	25	3	3	1
2	18	2	metoclopramide	PRN	1	2	1	0	0	0	0	1	1	1	0	2	1	0	0	0	0	1	0	0	0	0	0	0	0	Bachelor	24	1	1	2
1	1	1	metronidazole	TDS	1	2	1	0	0	0	0	0	0	0	0	2	2	1	0	0	0	1	0	0	0	0	0	0	0	Bachelor	34	10	10	1
1	1	2	metronidazole	TDS	1	2	1	0	0	0	0	0	0	0	0	2	2	1	0	0	0	1	0	0	0	0	0	0	0	Bachelor	34	10	10	1
1	1	2	metronidazole	TDS	1	2	1	0	0	0	0	0	0	0	0	2	2	1	0	0	0	1	0	0	0	0	0	0	0	Bachelor	34	10	10	1
1	2	1	metronidazole	TDS	1	2	1	0	0	0	0	0	0	0	0	2	2	1	0	0	0	1	0	0	0	0	0	0	0	Bachelor	35	5	5	2
1	2	2	metronidazole	TDS	1	2	1	0	0	0	0	0	0	0	0	2	2	1	0	0	0	1	0	0	0	0	0	0	0	Bachelor	35	5	5	2
1	2	2	metronidazole	TDS	1	2	1	0	0	0	0	0	0	0	0	2	2	1	0	0	0	1	0	0	0	0	0	0	0	Bachelor	35	5	5	2
1	3	1	metronidazole	TDS	1	2	1	0	0	0	0	0	0	0	0	2	2	2	0	0	0	1	0	0	0	0	0	0	0	Bachelor	30	6	6	1
1	3	1	metronidazole	TDS	1	2	1	0	0	0	0	0	0	0	0	2	2	1	0	0	0	3	imipenem	Alborz Daru company	amphotericinB	Photericin B(cipla)	0	0	1	Bachelor	30	6	6	1
1	3	2	metronidazole	TDS	1	2	1	0	0	0	0	0	0	0	0	2	2	1	0	0	0	1	0	0	0	0	0	0	0	Bachelor	30	6	6	1
1	3	2	metronidazole	TDS	1	2	1	0	0	0	0	0	0	0	0	2	2	1	0	0	0	1	0	0	0	0	0	0	0	Bachelor	30	6	6	1
1	4	2	metronidazole	TDS	1	2	1	0	0	0	0	0	0	0	0	2	2	2	0	0	0	1	0	0	0	0	0	0	0	Bachelor	24	0.33	0.33	2
1	4	2	metronidazole	TDS	1	2	1	0	0	0	0	0	0	0	0	2	2	1	0	0	0	1	0	0	0	0	0	0	0	Bachelor	24	0.33	0.33	2
1	4	2	metronidazole	TDS	1	2	1	0	0	0	0	0	0	0	0	2	2	1	0	0	0	1	0	0	0	0	0	0	0	Bachelor	24	0.33	0.33	2
1	5	1	metronidazole	TDS	1	2	1	0	0	0	0	0	0	0	0	2	2	2	0	0	0	3	calcium gluconate	caltrex	imipenem	CILAVIL	0	0	2	Bachelor	26	2	2	2
1	5	1	metronidazole	TDS	1	2	1	0	0	0	0	0	0	0	0	2	2	2	0	0	0	3	amphotericinB	Photericin B(cipla)	imipenem	CILAVIL	0	0	2	Bachelor	26	2	2	2
1	5	2	metronidazole	TDS	1	2	1	0	0	0	0	0	0	0	0	2	2	2	0	0	0	1	0	0	0	0	0	0	0	Bachelor	26	2	2	2
1	5	2	metronidazole	TDS	1	2	1	0	0	0	0	0	0	0	0	2	2	1	0	0	0	1	0	0	0	0	0	0	0	Bachelor	26	2	2	2
1	6	1	metronidazole	TDS	1	2	1	0	0	0	0	0	0	0	0	2	2	1	0	0	0	1	0	0	0	0	0	0	0	Bachelor	31	7	7	1
1	6	2	metronidazole	TDS	1	2	1	0	0	0	0	0	0	0	0	2	2	1	0	0	0	1	0	0	0	0	0	0	0	Bachelor	31	7	7	1
1	6	2	metronidazole	TDS	1	2	1	0	0	0	0	0	0	0	0	2	2	1	0	0	0	3	imipenem	Loghman company	0	0	0	0	2	Bachelor	31	7	7	1
1	7	1	metronidazole	TDS	1	2	1	0	0	0	0	0	0	0	0	2	2	1	0	0	0	1	0	0	0	0	0	0	0	Bachelor	32	6	6	2
1	7	1	metronidazole	TDS	1	2	1	0	0	0	0	0	0	0	0	2	2	1	0	0	0	1	0	0	0	0	0	0	0	Bachelor	32	6	6	2
1	7	2	metronidazole	TDS	1	2	1	0	0	0	0	0	0	0	0	2	2	1	0	0	0	1	0	0	0	0	0	0	0	Bachelor	32	6	6	2
1	7	2	metronidazole	TDS	1	2	1	0	0	0	0	0	0	0	0	2	2	2	0	0	0	3	imipenem	CILAVIL	0	0	0	0	2	Bachelor	32	6	6	2
1	8	1	metronidazole	TDS	1	2	1	0	0	0	0	0	0	0	0	2	2	1	0	0	0	1	0	0	0	0	0	0	0	Bachelor	30	4	4	1
1	8	1	metronidazole	TDS	1	2	1	0	0	0	0	0	0	0	0	2	1	1	0	0	0	1	0	0	0	0	0	0	0	Bachelor	30	4	4	1
1	8	1	metronidazole	TDS	1	2	1	0	0	0	0	0	0	0	0	2	2	1	0	0	0	3	tranexamic acid	TRANEXIP	0	0	0	0	2	Bachelor	30	4	4	1
1	8	1	metronidazole	TDS	1	2	1	0	0	0	0	0	0	0	0	2	2	1	0	0	0	3	imipenem	Loghman company	amphotericinB	Photrericin B	0	0	2	Bachelor	30	4	4	1
1	8	2	metronidazole	TDS	1	2	1	0	0	0	0	0	0	0	0	2	2	1	0	0	0	3	imipenem	Loghman company	calcium gluconate	caltrex	Mg	Shahid Ghazi company	2	Bachelor	30	4	4	1
1	8	2	metronidazole	TDS	1	2	1	0	0	0	0	0	0	0	0	2	2	1	0	0	0	3	cacium gluconate	caltrex	Mg	Shahid Ghazi company	0	0	2	Bachelor	30	4	4	1
1	9	1	metronidazole	TDS	1	2	1	0	0	0	0	0	0	0	0	2	2	1	0	0	0	1	0	0	0	0	0	0	0	Bachelor	24	0.08	0.08	2
1	9	1	metronidazole	TDS	1	2	1	0	0	0	0	0	0	0	0	2	1	1	0	0	0	3	calcium gluconate	caltrex	0	0	0	0	2	Bachelor	24	0.08	0.08	2
1	9	1	metronidazole	TDS	1	2	1	0	0	0	0	0	0	0	0	2	2	1	0	0	0	1	0	0	0	0	0	0	0	Bachelor	24	0.08	0.08	2
1	9	2	metronidazole	TDS	1	2	1	0	0	0	0	0	0	0	0	2	2	1	0	0	0	3	imipenem	Loghman company	0	0	0	0	2	Bachelor	24	0.08	0.08	2
1	9	2	metronidazole	TDS	1	2	1	0	0	0	0	0	0	0	0	2	2	1	0	0	0	1	0	0	0	0	0	0	0	Bachelor	24	0.08	0.08	2
1	10	1	metronidazole	TDS	1	2	1	0	0	0	0	0	0	0	0	2	2	1	0	0	0	1	0	0	0	0	0	0	0	Bachelor	22	1	1	2
1	10	1	metronidazole	TDS	1	2	1	0	0	0	0	0	0	0	0	2	2	1	0	0	0	3	acyclovir	Mylan	0	0	0	0	2	Bachelor	22	1	1	2
1	10	1	metronidazole	TDS	1	2	1	0	0	0	0	0	0	0	0	2	2	1	0	0	0	3	calcium gluconate	caltrex	0	0	0	0	2	Bachelor	22	1	1	2
1	10	2	metronidazole	TDS	1	2	1	0	0	0	0	0	0	0	0	2	2	1	0	0	0	1	0	0	0	0	0	0	0	Bachelor	22	1	1	2
1	10	2	metronidazole	TDS	1	2	1	0	0	0	0	0	0	0	0	2	2	1	0	0	0	3	imipenem	Maxinam	tranexamic acid	TRANEXIP	vancomycin	VANCOMAX	2	Bachelor	22	1	1	2
1	11	1	metronidazole	TDS	1	2	1	0	0	0	0	0	0	0	0	2	1	1	0	0	0	1	0	0	0	0	0	0	0	Bachelor	31	4	4	1
1	11	1	metronidazole	TDS	1	2	1	0	0	0	0	0	0	0	0	2	2	1	0	0	0	1	0	0	0	0	0	0	0	Bachelor	31	4	4	1
1	11	2	metronidazole	TDS	1	2	1	0	0	0	0	0	0	0	0	2	2	1	0	0	0	3	Mg	Shahid Ghazi company	KCl	Shahid Ghazi company	0	0	2	Bachelor	31	4	4	1
2	12	1	metronidazole	TDS	1	2	1	0	0	0	0	0	0	0	0	2	2	1	0	0	0	3	imipenem	MICRONEM	vit k	0	0	0	2	Bachelor	49	22	4	2
2	13	1	metronidazole	TDS	1	2	1	0	0	0	0	0	0	0	0	2	2	1	0	0	0	3	imipenem	Maxinam	0	0	0	0	2	Bachelor	44	20	15	1
2	15	2	metronidazole	TDS	1	2	1	0	0	0	0	0	0	0	0	2	2	1	0	0	0	3	albumin	biotest pharma	methylprednisolone	Mylan	0	0	2	Bachelor	24	1	1	2
2	15	2	metronidazole	TDS	1	2	1	0	0	0	0	0	0	0	0	2	2	1	0	0	0	1	0	0	0	0	0	0	0	Bachelor	24	1	1	2
2	16	2	metronidazole	TDS	1	2	1	0	0	0	0	0	0	0	0	2	2	1	0	0	0	1	0	0	0	0	0	0	0	Bachelor	43	17	16	1
2	17	2	metronidazole	TDS	1	2	1	0	0	0	0	0	0	0	0	2	2	1	0	0	0	1	0	0	0	0	0	0	0	Bachelor	25	3	3	1
4	22	2	metronidazole	TDS	1	1	1	0	0	0	0	0	0	0	0	2	2	1	0	0	0	1	0	0	0	0	0	0	0	Bachelor	29	2	2	1
4	23	2	metronidazole	TDS	1	1	1	0	0	0	0	0	0	0	0	2	2	1	0	0	0	1	0	0	0	0	0	0	0	Bachelor	25	1	1	2
4	24	2	metronidazole	TDS	1	2	1	0	0	0	0	0	0	0	0	2	2	1	0	0	0	1	0	0	0	0	0	0	0	Bachelor	28	8	8	2
4	25	2	metronidazole	TDS	1	1	1	0	0	0	0	0	0	0	0	2	2	1	0	0	0	1	0	0	0	0	0	0	0	Bachelor	27	7	7	2
1	5	2	Mg	daily	1	1	1	0	0	0	0	1	1	1	0	2	1	2	2	0	0	1	0	0	0	0	0	0	0	Bachelor	26	2	2	2
1	6	2	Mg	daily	1	1	1	0	0	0	0	1	1	1	0	2	1	2	2	0	0	1	0	0	0	0	0	0	0	Bachelor	31	7	7	1
1	10	2	Mg	daily	1	1	1	0	0	0	0	1	1	1	0	2	1	1	2	0	0	1	0	0	0	0	0	0	0	Bachelor	22	1	1	2
1	1	1	Pantoprazol	BD	1	2	1	2	2	1	1	1	2	1	0	2	2	1	2	0	0	1	0	0	0	0	0	0	0	Bachelor	34	10	10	1
1	1	1	Pantoprazol	BD	1	2	1	2	2	1	1	1	2	1	0	2	2	1	2	0	0	1	0	0	0	0	0	0	0	Bachelor	34	10	10	1
1	2	1	Pantoprazol	BD	1	1	1	2	2	1	1	1	2	1	1	2	1	1	2	0	0	1	0	0	0	0	0	0	0	Bachelor	35	5	5	2
1	2	1	Pantoprazol	BD	1	1	1	2	2	1	1	1	2	1	0	2	2	2	2	0	0	1	0	0	0	0	0	0	0	Bachelor	35	5	5	2
1	3	1	Pantoprazol	BD	1	1	1	2	2	1	1	1	2	1	0	2	2	2	2	0	0	1	0	0	0	0	0	0	0	Bachelor	30	6	6	1
1	3	1	Pantoprazol	BD	1	1	1	2	2	1	1	1	2	1	0	2	1	2	2	0	0	1	0	0	0	0	0	0	0	Bachelor	30	6	6	1
1	4	1	Pantoprazol	BD	1	1	1	2	2	1	1	1	2	1	0	2	2	1	0	0	0	2	methylprednisolone	solumedrol	0	0	0	0	1	Bachelor	24	0.33	0.33	2
1	4	1	Pantoprazol	BD	1	2	1	2	2	1	1	1	2	1	0	2	2	1	0	0	0	1	0	0	0	0	0	0	0	Bachelor	24	0.33	0.33	2
1	5	1	Pantoprazol	BD	1	1	1	2	2	1	1	1	2	1	0	2	2	1	2	0	0	1	0	0	0	0	0	0	0	Bachelor	26	2	2	2
1	6	1	Pantoprazol	BD	1	1	1	2	2	1	1	1	2	1	0	2	1	1	1	0	0	1	0	0	0	0	0	0	0	Bachelor	31	7	7	1
1	7	1	Pantoprazol	BD	1	1	1	2	2	1	1	1	2	1	0	2	2	2	1	0	0	1	0	0	0	0	0	0	0	Bachelor	32	6	6	2
1	7	1	Pantoprazol	BD	1	1	1	2	2	1	1	1	2	1	0	2	1	1	2	0	0	1	0	0	0	0	0	0	0	Bachelor	32	6	6	2
1	8	1	Pantoprazol	BD	1	1	1	2	2	1	1	1	2	1	0	2	1	1	1	0	0	1	0	0	0	0	0	0	0	Bachelor	30	4	4	1
1	8	1	Pantoprazol	BD	1	1	1	2	2	1	1	1	2	1	0	2	1	1	1	0	0	1	0	0	0	0	0	0	0	Bachelor	30	4	4	1
1	9	1	Pantoprazol	BD	1	1	1	2	2	1	1	1	2	1	0	2	1	1	1	0	0	1	0	0	0	0	0	0	0	Bachelor	24	0.08	0.08	2
1	9	2	Pantoprazol	BD	1	1	1	2	2	1	1	1	1	1	0	2	1	1	1	0	0	1	0	0	0	0	0	0	0	Bachelor	24	0.08	0.08	2
1	10	2	Pantoprazol	BD	1	1	1	2	2	1	1	1	2	1	0	2	2	1	2	0	0	3	Mg	Shahid Ghazi company	0	0	0	0	2	Bachelor	22	1	1	2
1	11	1	Pantoprazol	BD	1	1	1	2	2	1	1	1	1	1	0	2	1	1	2	0	0	1	0	0	0	0	0	0	0	Bachelor	31	4	4	1
2	15	2	Pantoprazol	BD	1	1	1	2	2	1	1	1	2	1	0	2	1	1	2	0	0	1	0	0	0	0	0	0	0	Bachelor	24	1	1	2
2	17	2	Pantoprazol	BD	1	1	1	2	2	1	1	1	2	1	0	2	2	1	1	0	0	1	0	0	0	0	0	0	0	Bachelor	25	3	3	1
2	18	2	Pantoprazol	BD	1	1	1	2	2	1	1	1	1	1	0	2	1	1	1	0	0	1	0	0	0	0	0	0	0	Bachelor	24	1	1	2
2	18	2	Pantoprazol	BD	1	1	1	2	2	1	1	1	1	1	0	2	1	1	1	0	0	1	0	0	0	0	0	0	0	Bachelor	24	1	1	2
4	19	2	Pantoprazol	BD	1	1	1	2	2	1	1	1	2	1	0	2	1	2	2	0	0	1	0	0	0	0	0	0	0	Bachelor	40	16	16	1
4	20	2	Pantoprazol	BD	1	1	1	2	2	1	1	1	2	1	0	2	2	1	1	0	0	1	0	0	0	0	0	0	0	Bachelor	47	13	13	1
4	20	2	Pantoprazol	BD	1	1	1	2	2	1	1	1	1	1	0	2	1	1	2	0	0	1	0	0	0	0	0	0	0	Bachelor	47	13	13	1
4	22	2	Pantoprazol	BD	1	1	1	2	2	1	1	1	2	1	0	2	2	1	1	0	0	1	0	0	0	0	0	0	0	Bachelor	29	2	2	1
4	22	2	Pantoprazol	BD	1	1	1	2	2	1	1	1	2	1	0	2	2	1	1	0	0	1	0	0	0	0	0	0	0	Bachelor	29	2	2	1
4	23	2	Pantoprazol	BD	1	1	1	2	2	1	1	1	2	1	0	2	1	1	2	0	0	1	0	0	0	0	0	0	0	Bachelor	25	1	1	2
4	23	2	Pantoprazol	BD	1	1	1	2	2	1	1	1	2	1	0	2	1	1	1	0	0	1	0	0	0	0	0	0	0	Bachelor	25	1	1	2
4	24	2	Pantoprazol	BD	1	1	1	2	2	1	1	1	2	1	0	2	2	2	1	0	0	1	0	0	0	0	0	0	0	Bachelor	28	8	8	2
4	25	2	Pantoprazol	BD	1	1	1	2	2	1	1	1	2	1	0	2	2	1	1	0	0	1	0	0	0	0	0	0	0	Bachelor	27	7	7	2
1	6	1	tazocin(piperacilin+tazobactam)	TDS	1	1	1	1	2	1	1	1	1	1	0	2	1	2	2	0	0	3	linezolid	pfizer	0	0	0	0	2	Bachelor	31	7	7	1
1	6	1	tazocin(piperacilin+tazobactam)	TDS	1	1	1	1	2	1	1	1	1	1	0	2	2	2	1	0	0	1	0	0	0	0	0	0	0	Bachelor	31	7	7	1
1	1	2	tranexamic acid	TDS	1	2	1	0	0	0	0	1	1	1	0	2	1	1	0	0	0	3	amino acid	0	0	0	0	0	2	Bachelor	34	10	10	1
1	2	1	tranexamic acid	TDS	1	2	1	0	0	0	0	1	2	1	0	2	1	1	0	0	0	1	0	0	0	0	0	0	0	Bachelor	35	5	5	2
1	2	2	tranexamic acid	TDS	1	2	1	0	0	0	0	1	2	1	0	2	1	1	0	0	0	1	0	0	0	0	0	0	0	Bachelor	35	5	5	2
1	3	1	tranexamic acid	TDS	1	2	1	0	0	0	0	1	2	1	0	2	1	1	0	0	0	1	0	0	0	0	0	0	0	Bachelor	30	6	6	1
1	3	2	tranexamic acid	TDS	1	2	1	0	0	0	0	1	1	1	0	2	1	1	0	0	0	1	0	0	0	0	0	0	0	Bachelor	30	6	6	1
1	4	1	tranexamic acid	TDS	1	2	1	0	0	0	0	1	1	1	0	2	1	1	0	0	0	1	0	0	0	0	0	0	0	Bachelor	24	0.33	0.33	2
1	5	1	tranexamic acid	TDS	1	2	1	0	0	0	0	1	2	1	0	2	1	1	0	0	0	1	0	0	0	0	0	0	0	Bachelor	26	2	2	2
1	5	2	tranexamic acid	TDS	1	2	1	0	0	0	0	1	2	1	0	2	1	1	0	0	0	1	0	0	0	0	0	0	0	Bachelor	26	2	2	2
1	6	1	tranexamic acid	TDS	1	2	1	0	0	0	0	1	2	1	0	2	1	1	0	0	0	1	0	0	0	0	0	0	0	Bachelor	31	7	7	1
1	6	1	tranexamic acid	TDS	1	2	1	0	0	0	0	1	2	1	0	2	2	2	0	0	0	1	0	0	0	0	0	0	0	Bachelor	31	7	7	1
1	7	1	tranexamic acid	TDS	1	2	1	0	0	0	0	1	2	1	0	2	2	1	0	0	0	1	0	0	0	0	0	0	0	Bachelor	32	6	6	2
1	7	2	tranexamic acid	TDS	1	2	1	0	0	0	0	1	2	1	0	2	2	2	0	0	0	1	0	0	0	0	0	0	0	Bachelor	32	6	6	2
1	8	1	tranexamic acid	TDS	1	2	1	0	0	0	0	1	2	1	0	2	1	1	0	0	0	1	0	0	0	0	0	0	0	Bachelor	30	4	4	1
1	8	1	tranexamic acid	TDS	1	2	1	0	0	0	0	1	1	1	0	2	1	1	0	0	0	3	metronidazole	Samen company	0	0	0	0	2	Bachelor	30	4	4	1
1	8	2	tranexamic acid	TDS	1	2	1	0	0	0	0	1	2	1	0	2	1	1	0	0	0	1	0	0	0	0	0	0	0	Bachelor	30	4	4	1
1	9	2	tranexamic acid	TDS	1	2	1	0	0	0	0	1	2	1	0	2	1	1	0	0	0	1	0	0	0	0	0	0	0	Bachelor	24	0.08	0.08	2
1	10	1	tranexamic acid	TDS	1	2	1	0	0	0	0	1	2	1	0	2	1	1	0	0	0	1	0	0	0	0	0	0	0	Bachelor	22	1	1	2
1	10	2	tranexamic acid	TDS	1	2	1	0	0	0	0	1	2	1	0	2	2	1	0	0	0	3	metronidazole	Samen company	0	0	0	0	2	Bachelor	22	1	1	2
1	11	1	tranexamic acid	TDS	1	2	1	0	0	0	0	1	2	1	0	2	1	1	0	0	0	1	0	0	0	0	0	0	0	Bachelor	31	4	4	1
1	11	1	tranexamic acid	TDS	1	2	1	0	0	0	0	1	2	1	0	2	2	1	0	0	0	1	0	0	0	0	0	0	0	Bachelor	31	4	4	1
2	17	2	tranexamic acid	TDS	1	2	1	0	0	0	0	1	1	1	0	2	1	1	0	0	0	3	albumin	biotest pharma	0	0	0	0	2	Bachelor	25	3	3	1
1	1	1	vancomycin	BD	2	2	1	1	2	1	1	1	2	1	1	2	2	2	0	0	0	1	0	0	0	0	0	0	0	Bachelor	34	10	10	1
1	1	1	vancomycin	BD	1	2	1	1	2	1	1	1	2	1	0	2	2	2	0	0	0	1	0	0	0	0	0	0	0	Bachelor	34	10	10	1
1	1	1	vancomycin	BD	1	2	1	1	2	1	1	1	1	1	0	2	2	2	0	0	0	1	0	0	0	0	0	0	0	Bachelor	34	10	10	1
1	1	2	vancomycin	QID	1	1	1	1	2	1	1	1	1	1	0	2	2	2	0	0	0	1	0	0	0	0	0	0	0	Bachelor	34	10	10	1
1	2	1	vancomycin	BD	1	2	1	1	2	1	1	1	2	1	0	2	2	1	0	0	0	1	0	0	0	0	0	0	0	Bachelor	35	5	5	2
1	2	2	vancomycin	BD	1	2	1	1	2	1	1	1	2	1	0	2	2	1	0	0	0	1	0	0	0	0	0	0	0	Bachelor	35	5	5	2
1	3	1	vancomycin	QID	1	2	1	1	2	1	1	1	2	1	0	2	2	1	0	0	0	1	0	0	0	0	0	0	0	Bachelor	30	6	6	1
1	3	2	vancomycin	QID	1	2	1	1	2	1	1	1	2	1	0	2	2	1	0	0	0	1	0	0	0	0	0	0	0	Bachelor	30	6	6	1
1	4	1	vancomycin	BD	1	1	1	1	2	1	1	1	1	1	0	2	2	2	0	0	0	1	0	0	0	0	0	0	0	Bachelor	24	0.33	0.33	2
1	4	1	vancomycin	BD	1	1	1	1	2	1	1	1	1	1	0	2	2	2	2	0	0	1	0	0	0	0	0	0	0	Bachelor	24	0.33	0.33	2
1	4	2	vancomycin	BD	1	1	1	1	2	1	1	1	2	1	0	2	2	1	0	0	0	1	0	0	0	0	0	0	0	Bachelor	24	0.33	0.33	2
1	5	1	vancomycin	BD	1	2	1	1	2	1	1	1	2	1	0	2	2	1	0	0	0	1	0	0	0	0	0	0	0	Bachelor	26	2	2	2
1	5	1	vancomycin	QID	1	2	1	1	2	1	1	1	2	1	0	2	2	1	0	0	0	1	0	0	0	0	0	0	0	Bachelor	26	2	2	2
1	6	1	vancomycin	BD	1	2	1	1	2	1	1	1	2	1	0	2	2	1	0	0	0	1	0	0	0	0	0	0	0	Bachelor	31	7	7	1
1	6	1	vancomycin	BD	1	2	1	1	2	1	1	1	2	1	0	2	2	1	0	0	0	1	0	0	0	0	0	0	0	Bachelor	31	7	7	1
1	6	2	vancomycin	BD	1	2	1	1	2	1	1	1	2	1	0	2	2	1	0	0	0	1	0	0	0	0	0	0	0	Bachelor	31	7	7	1
1	7	1	vancomycin	BD	1	1	1	1	2	1	1	1	2	1	0	2	1	2	0	0	0	1	0	0	0	0	0	0	0	Bachelor	32	6	6	2
1	7	1	vancomycin	BD	2	1	1	1	2	1	1	1	2	1	0	2	2	2	0	0	0	1	0	0	0	0	0	0	0	Bachelor	32	6	6	2
1	7	1	vancomycin	BD	1	1	1	1	2	1	1	1	2	1	0	2	2	2	0	0	0	1	0	0	0	0	0	0	0	Bachelor	32	6	6	2
1	7	1	vancomycin	TDS	1	1	1	1	2	1	1	1	2	1	0	2	2	1	0	0	0	1	0	0	0	0	0	0	0	Bachelor	32	6	6	2
1	7	2	vancomycin	BD	1	2	1	1	2	1	1	1	2	1	0	2	2	1	0	0	0	1	0	0	0	0	0	0	0	Bachelor	32	6	6	2
1	8	1	vancomycin	BD	1	1	1	1	2	1	1	1	2	1	0	2	2	1	0	0	0	1	0	0	0	0	0	0	0	Bachelor	30	4	4	1
1	8	1	vancomycin	BD	1	1	1	1	2	1	1	1	2	1	0	2	2	1	0	0	0	1	0	0	0	0	0	0	0	Bachelor	30	4	4	1
1	8	2	vancomycin	BD	1	1	1	2	2	1	1	1	2	1	0	2	2	1	0	0	0	3	cacium gluconate	caltrex	Mg	Shahid Ghazi company	0	0	2	Bachelor	30	4	4	1
1	9	1	vancomycin	BD	1	1	1	1	2	1	1	1	2	1	0	2	2	1	0	0	0	1	0	0	0	0	0	0	0	Bachelor	24	0.08	0.08	2
1	9	2	vancomycin	BD	1	1	1	1	2	1	1	1	2	1	0	2	2	1	0	0	0	1	0	0	0	0	0	0	0	Bachelor	24	0.08	0.08	2
1	10	2	vancomycin	BD	1	1	1	1	2	1	1	1	2	1	0	2	2	1	0	0	0	3	metronidazole	Samen company	0	0	0	0	2	Bachelor	22	1	1	2
1	11	1	vancomycin	BD	1	1	1	1	2	1	1	1	2	1	0	2	2	1	0	0	0	1	0	0	0	0	0	0	0	Bachelor	31	4	4	1
2	12	1	vancomycin	BD	1	1	1	1	2	1	1	1	2	1	0	2	2	1	0	0	0	1	0	0	0	0	0	0	0	Bachelor	49	22	4	2
2	12	1	vancomycin	BD	1	1	1	1	2	1	1	1	2	1	0	2	2	1	0	0	0	1	0	0	0	0	0	0	0	Bachelor	49	22	4	2
2	12	1	vancomycin	BD	1	1	1	1	2	1	1	1	2	1	0	2	2	1	0	0	0	1	0	0	0	0	0	0	0	Bachelor	49	22	4	2
2	12	1	vancomycin	BD	1	1	1	1	2	1	1	1	2	1	0	2	2	1	0	0	0	1	0	0	0	0	0	0	0	Bachelor	49	22	4	2
2	13	1	vancomycin	BD	1	1	1	1	2	1	1	1	2	1	0	2	2	1	0	0	0	1	0	0	0	0	0	0	0	Bachelor	44	20	15	1
2	14	1	vancomycin	BD	1	1	1	1	2	1	1	1	2	1	0	2	2	1	0	0	0	1	0	0	0	0	0	0	0	Bachelor	29	0.25	0.25	1
4	19	1	vancomycin	QID	1	1	1	1	2	1	1	1	2	1	0	2	2	1	0	0	0	1	0	0	0	0	0	0	0	Bachelor	40	16	16	1
4	19	1	vancomycin	BD	1	1	1	1	2	1	1	1	2	1	0	2	2	1	0	0	0	3	amino acid	0	0	0	0	0	2	Bachelor	40	16	16	1
4	20	1	vancomycin	BD	1	1	1	1	2	1	1	1	2	1	0	2	1	1	0	0	0	1	0	0	0	0	0	0	0	Bachelor	47	13	13	1
4	21	1	vancomycin	BD	1	1	1	1	2	1	1	1	2	1	0	2	2	1	0	0	0	1	0	0	0	0	0	0	0	Bachelor	42	18	18	1
4	21	1	vancomycin	BD	1	1	1	1	2	1	0	1	2	1	0	2	2	1	0	0	0	1	0	0	0	0	0	0	0	Bachelor	42	18	18	1
4	21	1	vancomycin	BD	1	1	1	1	2	1	1	1	2	1	0	2	2	1	0	0	0	1	0	0	0	0	0	0	0	Bachelor	42	18	18	1
4	21	1	vancomycin	BD	omission	NA	NA	NA	NA	NA	NA	NA	NA	NA	NA	NA	NA	NA	NA	NA	NA	NA	NA	NA	NA	NA	NA	NA	NA	Bachelor	42	18	18	1
1	3	1	vit k	daily	1	2	1	0	0	0	0	1	1	1	0	2	2	2	0	2	0	1	0	0	0	0	0	0	0	Bachelor	30	6	6	1
1	7	1	vit k	daily	1	2	1	0	0	0	0	1	1	1	0	2	2	1	0	1	0	1	0	0	0	0	0	0	0	Bachelor	32	6	6	2
2	12	1	vit k	daily	1	2	1	0	0	0	0	1	1	1	0	2	2	1	0	2	0	1	0	0	0	0	0	0	0	Bachelor	49	22	4	2
2	12	1	vit k	daily	1	2	1	0	0	0	0	1	1	1	0	2	2	1	0	2	0	3	metronidazole	Shahid Ghazi company	0	0	0	0	2	Bachelor	49	22	4	2
2	13	1	vit k	daily	1	2	1	0	0	0	0	1	1	1	0	2	2	1	0	2	0	1	0	0	0	0	0	0	0	Bachelor	44	20	15	1
4	19	1	vit k	daily	1	2	1	0	0	0	0	1	1	1	0	2	2	1	0	1	0	1	0	0	0	0	0	0	0	Bachelor	40	16	16	1
4	21	1	vit k	daily	1	2	1	0	0	0	0	1	1	1	0	2	2	1	0	2	0	1	0	0	0	0	0	0	0	Bachelor	42	18	18	1
1	6	1	voriconazole	BD	1	1	1	1	2	1	2	1	1	1	0	2	2	2	0	0	0	3	linezolid	pfizer	0	0	0	0	2	Bachelor	31	7	7	1
1	6	1	voriconazole	BD	1	1	1	1	2	1	0	1	2	1	0	2	2	2	0	0	0	1	0	0	0	0	0	0	0	Bachelor	31	7	7	1
